# Supplementary material for: 3,3′-Dibenzoyl-1,1′-(3,6-dioxaoctane-1,8-di­yl)dithio­urea
Source: Acta Crystallogr Sect E Struct Rep Online. 2009 Feb 21;65(Pt 3):o569. doi: 10.1107/S1600536809005662 (PMC2968616; doi:10.1107/S1600536809005662)
Supplement: Supplementary file 1 [file e-65-0o569-sup1.cif]

##############################################################################
###                                                                        ###
###        Electronic paper (Acta Crystallographica Section E)             ###
###                                                                        ###
##############################################################################
#                                                                            #
# This CIF contains the data in a paper accepted for publication in Acta     #
# Crystallographica Section E. It conforms to the requirements of Notes      #
# for Authors for Section E, and has been peer reviewed under the auspices   #
# of the IUCr Commission on Journals.                                        #
#                                                                            #
# Full details of the Crystallographic Information File format               #
# are given in the paper "The Crystallographic Information File (CIF):       #
# a New Standard Archive File for Crystallography" by S. R. Hall, F. H.      #
# Allen and I. D. Brown [Acta Cryst. (1991), A47, 655-685].                  #
#                                                                            #
# The current version of the core CIF dictionary is obtainable from          #
# ftp://ftp.iucr.org/pub/cif_core.dic. The current version number is 2.4.    #
#                                                                            #
# Software is freely available for graphical display of the structure(s) in  #
# this CIF.  For information consult the CIF home page http://www.iucr.org/  #
# cif/home.html                                                              #
#                                                                            #
# This file may be used for bona fide research purposes within the           #
# scientific community so long as proper attribution is given to the journal # 
# article from which it was obtained.                                        #
#                                                                            #
##############################################################################
                                             
data_I
_audit_creation_method     SHELXL-97
_chemical_name_systematic
;
3,3'-Dibenzoyl-1,1'-(3,6-dioxaoctane-1,8-diyl)dithiourea
;
_chemical_name_common     ?
_chemical_formula_moiety     'C22 H26 N4 O4 S2'
_chemical_formula_sum     'C22 H26 N4 O4 S2'
_chemical_formula_iupac     'C22 H26 N4 O4 S2'
_chemical_formula_weight     474.59
_chemical_melting_point     415
_symmetry_cell_setting     triclinic
_symmetry_space_group_name_H-M     'P -1'
_symmetry_space_group_name_Hall     '-P 1'
loop_
    _symmetry_equiv_pos_as_xyz
    'x, y, z'
    '-x, -y, -z'
_cell_length_a     7.9718(2)
_cell_length_b     9.2177(3)
_cell_length_c     16.4106(5)
_cell_angle_alpha     81.018(2)
_cell_angle_beta     83.364(2)
_cell_angle_gamma     80.450(2)
_cell_volume     1169.60(6)
_cell_formula_units_Z     2
_cell_measurement_reflns_used     4206
_cell_measurement_theta_min     0.998
_cell_measurement_theta_max     25.350
_cell_measurement_temperature     293(2)
_exptl_crystal_description     prism
_exptl_crystal_colour     yellow
_exptl_crystal_size_max     0.10
_exptl_crystal_size_mid     0.10
_exptl_crystal_size_min     0.10
_exptl_crystal_density_diffrn     1.347
_exptl_crystal_density_meas     ?
_exptl_crystal_density_method     'not measured'
_exptl_crystal_F_000     500
_exptl_absorpt_coefficient_mu     0.264
_exptl_absorpt_correction_type     none
_exptl_absorpt_process_details     ?
_exptl_absorpt_correction_T_min     ?
_exptl_absorpt_correction_T_max     ?
_exptl_special_details
;
;
_diffrn_ambient_temperature     293(2)
_diffrn_radiation_type     MoK\a
_diffrn_radiation_wavelength     0.71073
_diffrn_radiation_source     'fine-focus sealed tube'
_diffrn_radiation_monochromator     graphite
_diffrn_measurement_device     'Nonius KappaCCD'
_diffrn_measurement_method     \w
_diffrn_detector_area_resol_mean     ?
_diffrn_reflns_number     7989
_diffrn_reflns_av_R_equivalents     0.0304
_diffrn_reflns_av_sigmaI/netI     0.0450
_diffrn_reflns_theta_min     2.26
_diffrn_reflns_theta_max     25.24
_diffrn_reflns_theta_full     25.24
_diffrn_measured_fraction_theta_max     0.995
_diffrn_measured_fraction_theta_full     0.995
_diffrn_reflns_limit_h_min     -9
_diffrn_reflns_limit_h_max     9
_diffrn_reflns_limit_k_min     -11
_diffrn_reflns_limit_k_max     11
_diffrn_reflns_limit_l_min     -19
_diffrn_reflns_limit_l_max     19
_diffrn_standards_number     ?
_diffrn_standards_interval_count     ?
_diffrn_standards_interval_time     ?
_diffrn_standards_decay_%     0
_refine_special_details
;
;
_reflns_number_total     4211
_reflns_number_gt     2737
_reflns_threshold_expression     I>2\s(I)
_refine_ls_structure_factor_coef     Fsqd
_refine_ls_matrix_type     full
_refine_ls_R_factor_all     0.0832
_refine_ls_R_factor_gt     0.0454
_refine_ls_wR_factor_gt     0.1089
_refine_ls_wR_factor_ref     0.1284
_refine_ls_goodness_of_fit_ref     1.019
_refine_ls_restrained_S_all     1.019
_refine_ls_number_reflns     4211
_refine_ls_number_parameters     305
_refine_ls_number_restraints     0
_refine_ls_number_constraints     0
_refine_ls_hydrogen_treatment     mixed
_refine_ls_weighting_scheme     calc
_refine_ls_weighting_details
         'calc w=1/[\s^2^(Fo^2^)+(0.0614P)^2^+0.2609P] where P=(Fo^2^+2Fc^2^)/3'
_atom_sites_solution_hydrogens     geom
_atom_sites_solution_primary     direct
_atom_sites_solution_secondary     difmap
_refine_ls_shift/su_max     0.008
_refine_ls_shift/su_mean     0.001
_refine_diff_density_max     0.409
_refine_diff_density_min     -0.497
_refine_ls_extinction_method     none
_refine_ls_extinction_coef     ?
loop_
    _atom_type_symbol
    _atom_type_description
    _atom_type_scat_dispersion_real
    _atom_type_scat_dispersion_imag
    _atom_type_scat_source
    'C' 'C' 0.0033 0.0016
                         'International Tables Vol C Tables 4.2.6.8 and 6.1.1.4'
    'H' 'H' 0.0000 0.0000
                         'International Tables Vol C Tables 4.2.6.8 and 6.1.1.4'
    'N' 'N' 0.0061 0.0033
                         'International Tables Vol C Tables 4.2.6.8 and 6.1.1.4'
    'O' 'O' 0.0106 0.0060
                         'International Tables Vol C Tables 4.2.6.8 and 6.1.1.4'
    'S' 'S' 0.1246 0.1234
                         'International Tables Vol C Tables 4.2.6.8 and 6.1.1.4'
_computing_data_collection     'COLLECT (Nonius, 1998)'
_computing_cell_refinement     'DENZO and SCALEPACK (Otwinowski & Minor, 1997)'
_computing_data_reduction     'DENZO and SCALEPACK (Otwinowski & Minor, 1997)'
_computing_structure_solution     'SHELXS97 (Sheldrick, 2008)'
_computing_structure_refinement     'SHELXL97 (Sheldrick, 2008)'
_computing_molecular_graphics     'PLATON (Spek, 2009)'
_computing_publication_material     'SHELXL97 (Sheldrick, 2008)'
loop_
    _atom_site_type_symbol
    _atom_site_label
    _atom_site_fract_x
    _atom_site_fract_y
    _atom_site_fract_z
    _atom_site_U_iso_or_equiv
    _atom_site_adp_type
    _atom_site_calc_flag
    _atom_site_refinement_flags
    _atom_site_occupancy
    _atom_site_disorder_assembly
    _atom_site_disorder_group
    S S1 0.37094(10) 0.16706(9) 0.86251(5) 0.0713(3) Uani d . 1 . .
    S S2 1.26452(13) -0.27342(8) 0.52516(4) 0.0790(3) Uani d . 1 . .
    O O1 0.7377(3) 0.4586(2) 0.91685(11) 0.0711(6) Uani d . 1 . .
    O O2 0.81088(19) 0.39803(17) 0.67050(9) 0.0482(4) Uani d . 1 . .
    O O3 1.12041(19) 0.24744(17) 0.60508(10) 0.0472(4) Uani d . 1 . .
    O O4 1.2463(3) 0.1608(2) 0.35665(11) 0.0740(6) Uani d . 1 . .
    N N1 0.5641(3) 0.2839(3) 0.94678(14) 0.0527(6) Uani d . 1 . .
    H H1 0.530(3) 0.224(3) 0.9815(16) 0.049(8) Uiso d . 1 . .
    N N2 0.5680(3) 0.3729(2) 0.80784(13) 0.0492(5) Uani d . 1 . .
    H H2 0.639(3) 0.422(3) 0.8172(16) 0.056(8) Uiso d . 1 . .
    N N3 1.2498(3) 0.0165(3) 0.50822(13) 0.0506(5) Uani d . 1 . .
    H H3 1.236(3) 0.099(3) 0.4798(17) 0.063(9) Uiso d . 1 . .
    N N4 1.2073(3) -0.0786(2) 0.39123(12) 0.0465(5) Uani d . 1 . .
    H H4 1.190(3) -0.154(3) 0.3741(15) 0.052(8) Uiso d . 1 . .
    C C1 0.7116(3) 0.3433(3) 1.05616(14) 0.0456(6) Uani d . 1 . .
    C C2 0.8101(3) 0.4370(3) 1.08034(16) 0.0539(6) Uani d . 1 . .
    H H2A 0.8497 0.5115 1.0416 0.065 Uiso calc R 1 . .
    C C3 0.8498(4) 0.4211(3) 1.16088(18) 0.0639(7) Uani d . 1 . .
    H H3A 0.9169 0.4840 1.1763 0.077 Uiso calc R 1 . .
    C C4 0.7902(4) 0.3120(3) 1.21864(18) 0.0692(8) Uani d . 1 . .
    H H4A 0.8165 0.3012 1.2732 0.083 Uiso calc R 1 . .
    C C5 0.6923(4) 0.2194(4) 1.19573(19) 0.0771(9) Uani d . 1 . .
    H H5 0.6513 0.1464 1.2350 0.093 Uiso calc R 1 . .
    C C6 0.6537(4) 0.2335(3) 1.11472(17) 0.0649(8) Uani d . 1 . .
    H H6 0.5885 0.1690 1.0995 0.078 Uiso calc R 1 . .
    C C7 0.6744(3) 0.3674(3) 0.96796(15) 0.0488(6) Uani d . 1 . .
    C C8 0.5078(3) 0.2817(3) 0.86956(15) 0.0477(6) Uani d . 1 . .
    C C9 0.5275(3) 0.3838(3) 0.72324(15) 0.0537(6) Uani d . 1 . .
    H H9A 0.4095 0.4293 0.7189 0.064 Uiso calc R 1 . .
    H H9B 0.5406 0.2851 0.7075 0.064 Uiso calc R 1 . .
    C C10 0.6419(3) 0.4745(3) 0.66582(15) 0.0516(6) Uani d . 1 . .
    H H10A 0.6101 0.4859 0.6096 0.062 Uiso calc R 1 . .
    H H10B 0.6331 0.5723 0.6822 0.062 Uiso calc R 1 . .
    C C11 0.9346(3) 0.4733(3) 0.61860(16) 0.0522(6) Uani d . 1 . .
    H H11A 0.9278 0.5730 0.6320 0.063 Uiso calc R 1 . .
    H H11B 0.9133 0.4804 0.5610 0.063 Uiso calc R 1 . .
    C C12 1.1067(3) 0.3882(3) 0.63208(16) 0.0506(6) Uani d . 1 . .
    H H12A 1.1936 0.4426 0.6014 0.061 Uiso calc R 1 . .
    H H12B 1.1243 0.3751 0.6904 0.061 Uiso calc R 1 . .
    C C13 1.2832(3) 0.1611(3) 0.61572(16) 0.0529(6) Uani d . 1 . .
    H H13A 1.3092 0.1538 0.6727 0.063 Uiso calc R 1 . .
    H H13B 1.3705 0.2077 0.5799 0.063 Uiso calc R 1 . .
    C C14 1.2803(3) 0.0091(3) 0.59436(14) 0.0504(6) Uani d . 1 . .
    H H14A 1.3887 -0.0529 0.6045 0.061 Uiso calc R 1 . .
    H H14B 1.1912 -0.0359 0.6297 0.061 Uiso calc R 1 . .
    C C15 1.2389(3) -0.1016(3) 0.47501(14) 0.0447(6) Uani d . 1 . .
    C C16 1.2118(3) 0.0483(3) 0.33592(14) 0.0454(6) Uani d . 1 . .
    C C17 1.1796(3) 0.0433(2) 0.24907(14) 0.0419(5) Uani d . 1 . .
    C C18 1.2227(3) 0.1595(3) 0.19018(15) 0.0527(6) Uani d . 1 . .
    H H18 1.2684 0.2361 0.2062 0.063 Uiso calc R 1 . .
    C C19 1.1984(3) 0.1624(3) 0.10851(16) 0.0610(7) Uani d . 1 . .
    H H19 1.2299 0.2398 0.0693 0.073 Uiso calc R 1 . .
    C C20 1.1281(3) 0.0520(3) 0.08436(16) 0.0618(7) Uani d . 1 . .
    H H20 1.1120 0.0546 0.0289 0.074 Uiso calc R 1 . .
    C C21 1.0811(3) -0.0632(3) 0.14224(16) 0.0605(7) Uani d . 1 . .
    H H21 1.0324 -0.1378 0.1260 0.073 Uiso calc R 1 . .
    C C22 1.1069(3) -0.0672(3) 0.22467(15) 0.0507(6) Uani d . 1 . .
    H H22 1.0751 -0.1446 0.2638 0.061 Uiso calc R 1 . .
loop_
    _atom_site_aniso_label
    _atom_site_aniso_U_11
    _atom_site_aniso_U_22
    _atom_site_aniso_U_33
    _atom_site_aniso_U_12
    _atom_site_aniso_U_13
    _atom_site_aniso_U_23
    S1 0.0807(5) 0.0781(5) 0.0659(5) -0.0445(4) -0.0032(4) -0.0115(4)
    S2 0.1467(8) 0.0464(4) 0.0494(4) -0.0296(5) -0.0275(5) 0.0059(3)
    O1 0.0906(14) 0.0822(14) 0.0503(11) -0.0502(12) -0.0123(10) 0.0050(10)
    O2 0.0498(10) 0.0443(9) 0.0461(9) -0.0077(8) 0.0014(8) 0.0036(7)
    O3 0.0497(10) 0.0457(9) 0.0501(10) -0.0119(8) -0.0053(7) -0.0140(8)
    O4 0.1328(18) 0.0430(11) 0.0518(11) -0.0288(11) -0.0176(11) -0.0010(9)
    N1 0.0584(14) 0.0572(14) 0.0453(13) -0.0237(11) 0.0023(11) -0.0054(11)
    N2 0.0468(12) 0.0626(14) 0.0431(12) -0.0214(11) 0.0000(10) -0.0112(10)
    N3 0.0716(15) 0.0397(13) 0.0409(12) -0.0077(11) -0.0081(10) -0.0055(10)
    N4 0.0666(14) 0.0372(12) 0.0385(11) -0.0162(10) -0.0079(9) -0.0024(9)
    C1 0.0450(13) 0.0445(14) 0.0455(14) -0.0027(11) -0.0034(11) -0.0053(11)
    C2 0.0562(15) 0.0556(16) 0.0514(15) -0.0127(13) -0.0023(12) -0.0093(12)
    C3 0.0698(18) 0.0677(18) 0.0579(17) -0.0074(15) -0.0134(14) -0.0177(15)
    C4 0.076(2) 0.078(2) 0.0507(17) 0.0048(17) -0.0169(15) -0.0081(16)
    C5 0.087(2) 0.080(2) 0.0591(19) -0.0181(18) -0.0171(16) 0.0192(16)
    C6 0.0748(19) 0.0598(17) 0.0612(18) -0.0203(15) -0.0184(15) 0.0077(14)
    C7 0.0483(14) 0.0492(15) 0.0496(15) -0.0124(12) -0.0012(12) -0.0062(12)
    C8 0.0461(13) 0.0507(15) 0.0486(15) -0.0121(11) 0.0023(11) -0.0135(12)
    C9 0.0498(15) 0.0667(17) 0.0491(15) -0.0132(13) -0.0048(12) -0.0167(13)
    C10 0.0562(15) 0.0521(15) 0.0451(14) -0.0026(12) -0.0084(12) -0.0056(12)
    C11 0.0639(16) 0.0404(14) 0.0514(15) -0.0188(12) 0.0041(12) 0.0006(11)
    C12 0.0578(15) 0.0444(14) 0.0527(15) -0.0208(12) 0.0023(12) -0.0082(12)
    C13 0.0527(15) 0.0607(16) 0.0485(15) -0.0100(13) -0.0065(12) -0.0144(12)
    C14 0.0612(16) 0.0531(15) 0.0379(13) -0.0040(12) -0.0102(11) -0.0100(11)
    C15 0.0512(14) 0.0442(14) 0.0399(13) -0.0115(11) -0.0051(11) -0.0044(11)
    C16 0.0543(14) 0.0392(14) 0.0426(13) -0.0097(11) -0.0041(11) -0.0023(11)
    C17 0.0440(13) 0.0396(13) 0.0399(13) -0.0052(10) -0.0027(10) -0.0009(10)
    C18 0.0591(16) 0.0488(15) 0.0492(15) -0.0153(12) -0.0033(12) 0.0029(12)
    C19 0.0667(18) 0.0656(18) 0.0458(16) -0.0163(15) -0.0043(13) 0.0132(13)
    C20 0.0631(17) 0.080(2) 0.0399(14) -0.0112(15) -0.0098(13) 0.0033(14)
    C21 0.0691(17) 0.0629(17) 0.0527(16) -0.0161(14) -0.0134(13) -0.0059(13)
    C22 0.0572(15) 0.0500(15) 0.0434(14) -0.0135(12) -0.0065(12) 0.0052(11)
_geom_special_details
;
;
loop_
    _geom_bond_atom_site_label_1
    _geom_bond_atom_site_label_2
    _geom_bond_site_symmetry_2
    _geom_bond_distance
    _geom_bond_publ_flag
    S1 C8 . 1.665(3) ?
    S2 C15 . 1.659(2) ?
    O1 C7 . 1.220(3) ?
    O2 C10 . 1.417(3) ?
    O2 C11 . 1.424(3) ?
    O3 C12 . 1.419(3) ?
    O3 C13 . 1.419(3) ?
    O4 C16 . 1.222(3) ?
    N1 C7 . 1.366(3) ?
    N1 C8 . 1.396(3) ?
    N1 H1 . 0.79(3) ?
    N2 C8 . 1.311(3) ?
    N2 C9 . 1.446(3) ?
    N2 H2 . 0.82(3) ?
    N3 C15 . 1.310(3) ?
    N3 C14 . 1.451(3) ?
    N3 H3 . 0.83(3) ?
    N4 C16 . 1.367(3) ?
    N4 C15 . 1.404(3) ?
    N4 H4 . 0.82(3) ?
    C1 C6 . 1.382(3) ?
    C1 C2 . 1.387(3) ?
    C1 C7 . 1.486(3) ?
    C2 C3 . 1.375(4) ?
    C2 H2A . 0.9300 ?
    C3 C4 . 1.376(4) ?
    C3 H3A . 0.9300 ?
    C4 C5 . 1.366(4) ?
    C4 H4A . 0.9300 ?
    C5 C6 . 1.381(4) ?
    C5 H5 . 0.9300 ?
    C6 H6 . 0.9300 ?
    C9 C10 . 1.492(3) ?
    C9 H9A . 0.9700 ?
    C9 H9B . 0.9700 ?
    C10 H10A . 0.9700 ?
    C10 H10B . 0.9700 ?
    C11 C12 . 1.485(3) ?
    C11 H11A . 0.9700 ?
    C11 H11B . 0.9700 ?
    C12 H12A . 0.9700 ?
    C12 H12B . 0.9700 ?
    C13 C14 . 1.501(3) ?
    C13 H13A . 0.9700 ?
    C13 H13B . 0.9700 ?
    C14 H14A . 0.9700 ?
    C14 H14B . 0.9700 ?
    C16 C17 . 1.486(3) ?
    C17 C22 . 1.382(3) ?
    C17 C18 . 1.386(3) ?
    C18 C19 . 1.372(4) ?
    C18 H18 . 0.9300 ?
    C19 C20 . 1.369(4) ?
    C19 H19 . 0.9300 ?
    C20 C21 . 1.380(4) ?
    C20 H20 . 0.9300 ?
    C21 C22 . 1.386(4) ?
    C21 H21 . 0.9300 ?
    C22 H22 . 0.9300 ?
loop_
    _geom_angle_atom_site_label_1
    _geom_angle_atom_site_label_2
    _geom_angle_atom_site_label_3
    _geom_angle_site_symmetry_1
    _geom_angle_site_symmetry_3
    _geom_angle
    _geom_angle_publ_flag
    C10 O2 C11 . . 113.12(18) ?
    C12 O3 C13 . . 112.15(18) ?
    C7 N1 C8 . . 129.4(2) ?
    C7 N1 H1 . . 117.6(19) ?
    C8 N1 H1 . . 112.9(19) ?
    C8 N2 C9 . . 124.1(2) ?
    C8 N2 H2 . . 117.9(18) ?
    C9 N2 H2 . . 117.9(19) ?
    C15 N3 C14 . . 122.6(2) ?
    C15 N3 H3 . . 119(2) ?
    C14 N3 H3 . . 118(2) ?
    C16 N4 C15 . . 127.9(2) ?
    C16 N4 H4 . . 118.1(18) ?
    C15 N4 H4 . . 113.8(18) ?
    C6 C1 C2 . . 118.7(2) ?
    C6 C1 C7 . . 123.7(2) ?
    C2 C1 C7 . . 117.6(2) ?
    C3 C2 C1 . . 120.8(3) ?
    C3 C2 H2A . . 119.6 ?
    C1 C2 H2A . . 119.6 ?
    C2 C3 C4 . . 119.8(3) ?
    C2 C3 H3A . . 120.1 ?
    C4 C3 H3A . . 120.1 ?
    C5 C4 C3 . . 119.9(3) ?
    C5 C4 H4A . . 120.0 ?
    C3 C4 H4A . . 120.0 ?
    C4 C5 C6 . . 120.5(3) ?
    C4 C5 H5 . . 119.7 ?
    C6 C5 H5 . . 119.7 ?
    C5 C6 C1 . . 120.2(3) ?
    C5 C6 H6 . . 119.9 ?
    C1 C6 H6 . . 119.9 ?
    O1 C7 N1 . . 121.3(2) ?
    O1 C7 C1 . . 121.7(2) ?
    N1 C7 C1 . . 117.0(2) ?
    N2 C8 N1 . . 116.1(2) ?
    N2 C8 S1 . . 125.2(2) ?
    N1 C8 S1 . . 118.66(18) ?
    N2 C9 C10 . . 110.6(2) ?
    N2 C9 H9A . . 109.5 ?
    C10 C9 H9A . . 109.5 ?
    N2 C9 H9B . . 109.5 ?
    C10 C9 H9B . . 109.5 ?
    H9A C9 H9B . . 108.1 ?
    O2 C10 C9 . . 107.14(19) ?
    O2 C10 H10A . . 110.3 ?
    C9 C10 H10A . . 110.3 ?
    O2 C10 H10B . . 110.3 ?
    C9 C10 H10B . . 110.3 ?
    H10A C10 H10B . . 108.5 ?
    O2 C11 C12 . . 108.43(19) ?
    O2 C11 H11A . . 110.0 ?
    C12 C11 H11A . . 110.0 ?
    O2 C11 H11B . . 110.0 ?
    C12 C11 H11B . . 110.0 ?
    H11A C11 H11B . . 108.4 ?
    O3 C12 C11 . . 109.5(2) ?
    O3 C12 H12A . . 109.8 ?
    C11 C12 H12A . . 109.8 ?
    O3 C12 H12B . . 109.8 ?
    C11 C12 H12B . . 109.8 ?
    H12A C12 H12B . . 108.2 ?
    O3 C13 C14 . . 108.6(2) ?
    O3 C13 H13A . . 110.0 ?
    C14 C13 H13A . . 110.0 ?
    O3 C13 H13B . . 110.0 ?
    C14 C13 H13B . . 110.0 ?
    H13A C13 H13B . . 108.4 ?
    N3 C14 C13 . . 111.0(2) ?
    N3 C14 H14A . . 109.4 ?
    C13 C14 H14A . . 109.4 ?
    N3 C14 H14B . . 109.4 ?
    C13 C14 H14B . . 109.4 ?
    H14A C14 H14B . . 108.0 ?
    N3 C15 N4 . . 116.7(2) ?
    N3 C15 S2 . . 124.06(19) ?
    N4 C15 S2 . . 119.18(18) ?
    O4 C16 N4 . . 121.1(2) ?
    O4 C16 C17 . . 121.1(2) ?
    N4 C16 C17 . . 117.8(2) ?
    C22 C17 C18 . . 119.0(2) ?
    C22 C17 C16 . . 124.1(2) ?
    C18 C17 C16 . . 116.9(2) ?
    C19 C18 C17 . . 120.5(3) ?
    C19 C18 H18 . . 119.8 ?
    C17 C18 H18 . . 119.8 ?
    C20 C19 C18 . . 120.4(2) ?
    C20 C19 H19 . . 119.8 ?
    C18 C19 H19 . . 119.8 ?
    C19 C20 C21 . . 120.1(3) ?
    C19 C20 H20 . . 120.0 ?
    C21 C20 H20 . . 120.0 ?
    C20 C21 C22 . . 119.7(3) ?
    C20 C21 H21 . . 120.1 ?
    C22 C21 H21 . . 120.1 ?
    C17 C22 C21 . . 120.3(2) ?
    C17 C22 H22 . . 119.8 ?
    C21 C22 H22 . . 119.8 ?
loop_
    _geom_torsion_atom_site_label_1
    _geom_torsion_atom_site_label_2
    _geom_torsion_atom_site_label_3
    _geom_torsion_atom_site_label_4
    _geom_torsion_site_symmetry_1
    _geom_torsion_site_symmetry_2
    _geom_torsion_site_symmetry_3
    _geom_torsion_site_symmetry_4
    _geom_torsion
    _geom_torsion_publ_flag
    O2 C11 C12 O3 . . . . 65.0(2) ?
loop_
    _geom_hbond_atom_site_label_D
    _geom_hbond_atom_site_label_H
    _geom_hbond_atom_site_label_A
    _geom_hbond_site_symmetry_A
    _geom_hbond_distance_DH
    _geom_hbond_distance_HA
    _geom_hbond_distance_DA
    _geom_hbond_angle_DHA
    _geom_hbond_publ_flag
    N2 H2 O1 . 0.82(3) 1.99(3) 2.648(3) 136(2) yes
    N3 H3 O4 . 0.83(3) 2.01(3) 2.632(3) 132(3) yes
    N4 H4 O2 2_756 0.82(3) 2.48(3) 3.290(3) 170(2) yes
data_global
_journal_date_recd_electronic     2009-01-15
_journal_date_accepted     2009-02-17
_journal_name_full     'Acta Crystallographica, Section E'
_journal_year     2009
_journal_volume     65
_journal_issue      3
_journal_page_first     o569
_journal_page_last     o569
_journal_paper_category     QO
_journal_coeditor_code     BH2217
_publ_contact_author_name
;
'Mohamed GAYE'
;
_publ_contact_author_address
;
D\'epartement de Chimie
Facult\'e des Sciences et Techniques
Universit\'e Cheikh Anta Diop
Dakar Senegal
;
_publ_contact_author_email     mlgayeastou@yahoo.fr
_publ_contact_author_fax     '002218246318'
_publ_contact_author_phone     '002218247804'
_publ_section_title
;
3,3'-Dibenzoyl-1,1'-(3,6-dioxaoctane-1,8-diyl)dithiourea
;
loop_
    _publ_author_name
    _publ_author_address
    'Sow, Mouhamadou Moustapha'
;
D\'epartement de Chimie
Facult\'e des Sciences et Techniques
Universit\'e Cheikh Anta Diop
Dakar
Senegal
;
    'Diouf, Ousmane'
;
D\'epartement de Chimie
Facult\'e des Sciences et Techniques
Universit\'e Cheikh Anta Diop
Dakar
Senegal
;
    'Barry, Aliou Hamady'
;
D\'epartement de Chimie
Facult\'e des Sciences
Universit\'e de Nouakchott
Nouakchott
Mauritania
;
    'Gaye, Mohamed'
;
D\'epartement de Chimie
Facult\'e des Sciences et Techniques
Universit\'e Cheikh Anta Diop
Dakar
Senegal
;
    'Sall, Abdou Salam'
;
D\'epartement de Chimie
Facult\'e des Sciences et Techniques
Universit\'e Cheikh Anta Diop
Dakar
Senegal
;
_publ_section_synopsis     .
