# Supplementary material for: 3,3′-Dibenzoyl-1,1′-(3,6-dioxaoctane-1,8-di­yl)dithio­urea
Source: Acta Crystallogr Sect E Struct Rep Online. 2009 Feb 21;65(Pt 3):o569. doi: 10.1107/S1600536809005662 (PMC2968616; doi:10.1107/S1600536809005662)
Supplement: Supplementary file 2 [file e-65-0o569-Isup2.hkl]

#
# h,k,l, Fc-squared, Fo-squared, sigma(Fo-squared) and status flag
#
data_I
_shelx_title ' CrystalBuilderInfo $triclinic $P -1 $  $colourless $'
_shelx_refln_list_code          4
_shelx_F_calc_maximum      134.64
_exptl_crystal_F_000       500.00
_reflns_d_resolution_high  0.8333
 
loop_
 _symmetry_equiv_pos_as_xyz
 'x, y, z'
 '-x, -y, -z'
 
_cell_length_a     7.9718
_cell_length_b     9.2177
_cell_length_c    16.4106
_cell_angle_alpha  81.018
_cell_angle_beta   83.364
_cell_angle_gamma  80.450
 
_shelx_F_squared_multiplier     1.000
 
loop_
 _refln_index_h
 _refln_index_k
 _refln_index_l
 _refln_F_squared_calc
 _refln_F_squared_meas
 _refln_F_squared_sigma
 _refln_observed_status
   1   0   0       57.77       53.75      3.62 o
   2   0   0    15484.67    15496.45    493.54 o
   3   0   0      831.36      874.91     15.40 o
   4   0   0       36.73       32.28      1.50 o
   5   0   0        0.07        0.85      1.65 o
   6   0   0       39.73       31.90      1.92 o
   7   0   0       44.74       34.69      3.29 o
   8   0   0        0.21       -2.29      3.07 o
   9   0   0        2.45       11.52     12.84 o
  -9   1   0        7.18        9.41      4.51 o
  -8   1   0       23.88       14.58      5.82 o
  -7   1   0      135.15      147.44      9.30 o
  -6   1   0        1.46       -0.62      3.48 o
  -5   1   0      102.76      109.62      3.81 o
  -4   1   0      160.67      165.21      3.72 o
  -3   1   0       80.60       88.15      2.34 o
  -2   1   0      240.11      237.33      7.18 o
  -1   1   0      165.10      155.50      2.26 o
   0   1   0      250.97      203.16      3.73 o
   1   1   0     3642.25     3238.35     43.72 o
   2   1   0     4504.03     3982.56     50.02 o
   3   1   0      149.56      137.28      2.74 o
   4   1   0        0.85        0.43      1.60 o
   5   1   0      534.67      519.77     11.22 o
   6   1   0      222.21      257.09      6.29 o
   7   1   0       54.32       59.15      4.79 o
   8   1   0       21.01       19.09      3.37 o
   9   1   0        3.67        4.69      4.18 o
  -8   2   0        0.32       -4.38      5.82 o
  -7   2   0       18.88       10.04      2.86 o
  -6   2   0        0.07        3.10      1.93 o
  -5   2   0       44.30       49.32      2.45 o
  -4   2   0      460.40      478.38      8.30 o
  -3   2   0     1094.94     1105.01     23.47 o
  -2   2   0      973.45      940.68     10.71 o
   1   2   0     1713.02     1648.58     19.80 o
   2   2   0      716.95      652.85      9.78 o
   3   2   0       10.74       14.83      1.34 o
   4   2   0      375.23      395.32      7.22 o
   5   2   0       31.60       32.92      2.26 o
   6   2   0       60.47       56.69      3.27 o
   7   2   0      103.73      103.72      4.41 o
   8   2   0       25.18       20.17      3.13 o
   9   2   0        0.95       -4.94      4.94 o
  -8   3   0        1.01        2.63      3.10 o
  -7   3   0       25.67       24.05      4.18 o
  -6   3   0        4.19        2.65      6.13 o
  -5   3   0       19.95       21.75      4.68 o
  -4   3   0      245.72      272.67      6.12 o
  -3   3   0     1093.12     1151.82     14.60 o
  -2   3   0      307.73      328.67      5.13 o
  -1   3   0       77.96       68.11      3.31 o
   0   3   0       14.58       15.10      1.11 o
   1   3   0      148.78      143.17      3.13 o
   2   3   0     1543.80     1505.15     39.43 o
   3   3   0      276.94      295.67      6.01 o
   4   3   0       57.65       58.31      2.41 o
   5   3   0      233.37      238.08      5.76 o
   6   3   0        7.23        6.87      2.12 o
   7   3   0      124.85      119.91      5.12 o
   8   3   0       63.52       80.84      5.08 o
   9   3   0        4.01        4.40      5.57 o
  -8   4   0       16.73       10.58      5.51 o
  -7   4   0       24.89       21.73      3.59 o
  -6   4   0        0.25       -1.54      3.90 o
  -5   4   0      217.17      231.86      7.17 o
  -4   4   0        5.92       10.25      1.74 o
  -3   4   0       54.74       54.05      2.46 o
  -2   4   0      128.63      125.56      3.68 o
  -1   4   0      299.86      269.25      5.04 o
   0   4   0       23.94       26.01      1.73 o
   1   4   0      803.34      753.91     10.99 o
   2   4   0      542.08      500.75      8.44 o
   3   4   0       91.21       87.33      2.95 o
   4   4   0       92.18       81.87      3.09 o
   5   4   0       39.84       30.71      4.15 o
   6   4   0        0.09        1.82      1.93 o
   7   4   0       26.69       19.18      2.79 o
   8   4   0        0.43        3.09      6.66 o
   9   4   0        1.42        3.95      5.62 o
  -7   5   0       16.43       18.06      5.33 o
  -6   5   0        2.71        1.90      3.04 o
  -5   5   0        1.17       -0.17      1.67 o
  -4   5   0       91.12       90.46      3.17 o
  -3   5   0        9.59        6.12      1.64 o
  -2   5   0        6.92        6.91      3.90 o
  -1   5   0      838.14      824.08     42.91 o
   0   5   0       95.61      102.20      2.64 o
   1   5   0      846.54      895.32     12.45 o
   2   5   0      373.90      356.42      7.23 o
   3   5   0       38.81       37.02      2.63 o
   4   5   0       27.68       28.09      2.79 o
   5   5   0       60.85       54.28      5.82 o
   6   5   0      360.83      381.15      9.04 o
   7   5   0       28.36       28.60      3.19 o
   8   5   0       10.77        1.99      4.14 o
  -7   6   0        1.09       -9.41      9.97 o
  -6   6   0        0.55       -0.08      3.82 o
  -5   6   0        8.15        7.72      3.34 o
  -4   6   0        3.71        1.09      3.59 o
  -3   6   0       86.13       78.32      4.57 o
  -2   6   0        8.20       11.10      3.34 o
  -1   6   0       16.01       11.93      1.46 o
   0   6   0       17.52       22.30      1.95 o
   1   6   0     1215.89     1216.17     18.07 o
   2   6   0      226.12      217.74     11.83 o
   3   6   0     1111.44     1112.70     19.27 o
   4   6   0        8.64        6.24      2.15 o
   5   6   0        1.42        5.38      2.78 o
   6   6   0        6.61        3.06      3.08 o
   7   6   0        7.31        9.64      3.32 o
   8   6   0        2.03        7.24      6.74 o
  -6   7   0        3.07        0.56      6.18 o
  -5   7   0       17.95       12.35      3.69 o
  -4   7   0        0.03       -3.15      3.15 o
  -3   7   0      170.45      158.57      6.30 o
  -2   7   0      193.25      185.94      6.03 o
  -1   7   0      152.00      164.27      4.35 o
   0   7   0      107.54       97.24      4.24 o
   1   7   0      840.50      885.55     14.37 o
   2   7   0        3.01       -1.11      2.54 o
   3   7   0      147.02      134.88      4.84 o
   4   7   0      597.35      623.18     21.89 o
   5   7   0       28.33       26.29      4.07 o
   6   7   0      133.27      141.39      6.19 o
   7   7   0        4.13        5.21      7.77 o
   8   7   0       32.93       26.73     11.19 o
  -5   8   0       11.13        1.11      6.18 o
  -4   8   0       17.50        8.92      4.39 o
  -3   8   0        0.58        9.32      5.04 o
  -2   8   0        0.01        0.85      3.89 o
  -1   8   0       95.03       97.22      4.14 o
   0   8   0        1.49       -1.58      2.25 o
   1   8   0      430.96      506.78     26.95 o
   2   8   0       18.32       27.10     16.23 o
   3   8   0       46.81       42.44      4.60 o
   4   8   0        5.64        6.81      3.59 o
   5   8   0       37.17       25.19      5.57 o
   6   8   0       96.80       91.02      7.07 o
   7   8   0       89.61       76.63     10.75 o
  -4   9   0       18.10       14.49      6.66 o
  -3   9   0        2.03        3.61      4.41 o
  -2   9   0       83.57       91.52      7.57 o
  -1   9   0       42.08       44.66      3.41 o
   0   9   0      349.64      389.11      9.39 o
   1   9   0       22.00       14.26      3.74 o
   2   9   0       49.71       44.83      4.60 o
   3   9   0       77.87       65.14      9.24 o
   4   9   0       96.03       82.03     34.25 o
   5   9   0        3.83       -1.83      4.53 o
   6   9   0        0.58       -6.67      6.67 o
  -2  10   0        4.82        1.73      4.93 o
  -1  10   0        7.23       -5.43      5.43 o
   0  10   0       33.67       32.63      6.77 o
   1  10   0       50.66       58.77      8.08 o
   2  10   0       13.25        6.39      8.91 o
   3  10   0        0.49        3.25      5.78 o
   4  10   0        2.72        2.63      7.87 o
   5  10   0       79.29       78.49     10.64 o
  -4 -10   1       15.14       21.66      9.50 o
  -3 -10   1       17.70        2.72      6.43 o
  -2 -10   1        5.55       -1.17     13.06 o
  -1 -10   1       23.08       23.38      9.97 o
   0 -10   1       16.44        8.04      8.08 o
   1 -10   1       31.57       28.41      7.56 o
   2 -10   1       35.64       33.49      6.43 o
  -6  -9   1        0.07      -10.02     10.02 o
  -5  -9   1       16.48       19.74      5.72 o
  -4  -9   1      225.50      209.58     23.86 o
  -3  -9   1       10.97       14.49      4.12 o
  -2  -9   1      398.85      396.94     15.20 o
  -1  -9   1        0.74        3.50      3.68 o
   0  -9   1       15.33       10.71      3.20 o
   1  -9   1       29.62       23.34      4.49 o
   2  -9   1       12.20       10.07      4.54 o
   3  -9   1        0.09        4.52      5.32 o
   4  -9   1        1.35        3.24      6.42 o
  -7  -8   1        8.69        7.24      7.24 o
  -6  -8   1        4.84       10.19      4.59 o
  -5  -8   1       91.88       78.30      5.31 o
  -4  -8   1        0.74       -3.53      3.53 o
  -3  -8   1       15.05       14.53      8.08 o
  -2  -8   1       36.55       26.23      3.38 o
  -1  -8   1       42.18       42.65      3.53 o
   0  -8   1       68.98       67.92      3.58 o
   1  -8   1       81.74       91.84      4.03 o
   2  -8   1        2.93        0.84      3.94 o
   3  -8   1        4.21        4.10      3.71 o
   4  -8   1       13.51       11.77      5.26 o
   5  -8   1        2.43        1.67      5.57 o
  -7  -7   1        6.91        0.56      7.35 o
  -6  -7   1        0.09       -1.69      5.54 o
  -5  -7   1      868.25      870.84     60.43 o
  -4  -7   1        3.93        6.59      2.76 o
  -3  -7   1     3717.44     3847.48     77.88 o
  -2  -7   1       46.29       43.81      4.96 o
  -1  -7   1       58.30       62.09      4.37 o
   0  -7   1        3.25        2.78      2.14 o
   1  -7   1       21.33       16.63      3.65 o
   2  -7   1       65.10       70.54      4.89 o
   3  -7   1       17.38       17.57      3.02 o
   4  -7   1        0.58       -2.78      3.31 o
   5  -7   1        8.52       13.26      5.04 o
   6  -7   1        4.84        7.24      6.74 o
  -8  -6   1        2.34       -6.07      6.07 o
  -7  -6   1       33.11       43.17      7.63 o
  -6  -6   1        0.11        1.61      2.33 o
  -5  -6   1      100.67      121.89      4.74 o
  -4  -6   1      112.70      105.53     10.19 o
  -3  -6   1       13.54       16.05      2.37 o
  -2  -6   1       65.85       62.08      3.45 o
  -1  -6   1       66.70       63.03      4.76 o
   0  -6   1      101.66      116.11      3.56 o
   1  -6   1      140.28      144.23      5.10 o
   2  -6   1       74.89       91.56      4.31 o
   3  -6   1       40.70       47.76     10.50 o
   4  -6   1       63.12       66.71      3.97 o
   5  -6   1        4.53        2.18      3.51 o
   6  -6   1        5.08        6.74      6.13 o
   7  -6   1        0.00       -2.23      6.13 o
  -8  -5   1        7.74       15.54      7.80 o
  -7  -5   1        2.34        4.18      1.95 o
  -6  -5   1      280.26      296.07      7.40 o
  -5  -5   1      169.43      173.75      5.48 o
  -4  -5   1     1286.83     1237.31     19.84 o
  -3  -5   1      231.72      240.90      5.27 o
  -2  -5   1       11.08       12.46      1.67 o
  -1  -5   1      439.04      466.96      8.56 o
   0  -5   1       79.66       63.09      2.51 o
   1  -5   1       19.00       14.55      2.26 o
   2  -5   1      236.39      240.66      5.93 o
   3  -5   1       54.71       55.35      3.89 o
   4  -5   1      134.34      156.59      7.13 o
   5  -5   1       47.17       33.96      3.15 o
   6  -5   1        0.39        1.11      6.68 o
   7  -5   1        5.95        5.57      4.46 o
  -9  -4   1        2.00       -6.07      6.07 o
  -8  -4   1        0.23        2.12      2.82 o
  -7  -4   1       24.10       21.08      2.81 o
  -6  -4   1      209.67      236.02      6.16 o
  -5  -4   1        1.13        2.25      2.23 o
  -4  -4   1       25.79       27.45      2.12 o
  -3  -4   1      657.08      690.15     14.90 o
  -2  -4   1       96.61       98.83      2.77 o
  -1  -4   1     1321.91     1276.49     16.06 o
   0  -4   1      191.85      201.23      8.33 o
   1  -4   1      304.48      277.97      5.00 o
   2  -4   1      331.64      346.48      6.74 o
   3  -4   1      607.65      636.74     10.85 o
   4  -4   1       78.13       68.42      2.76 o
   5  -4   1      158.01      162.85      4.90 o
   6  -4   1        0.36        2.05      2.54 o
   7  -4   1        3.91        2.23      3.29 o
   8  -4   1        0.68        3.29      5.57 o
  -9  -3   1        4.79        7.74      5.01 o
  -8  -3   1        0.12        0.69      3.04 o
  -7  -3   1       73.21       83.28      5.12 o
  -6  -3   1       15.12       14.25      2.32 o
  -5  -3   1      133.59      137.44      3.85 o
  -4  -3   1        1.12        0.80      2.07 o
  -3  -3   1       50.56       51.45      1.91 o
  -2  -3   1       47.00       52.13      1.93 o
  -1  -3   1      230.81      230.92      3.79 o
   0  -3   1     2178.17     2014.34     21.88 o
   1  -3   1       34.21       31.05      1.57 o
   2  -3   1     1862.13     1832.13     25.59 o
   3  -3   1       80.34       90.22      2.92 o
   4  -3   1       63.98       69.61      5.54 o
   5  -3   1       17.73       13.98      1.99 o
   6  -3   1       63.52       71.38      8.21 o
   7  -3   1        5.79        3.55      2.53 o
   8  -3   1        5.71        5.01      3.90 o
  -9  -2   1        6.29       10.58      8.30 o
  -8  -2   1       10.41        9.27      2.64 o
  -7  -2   1       55.36       69.01      6.68 o
  -6  -2   1        0.03       -0.37      1.74 o
  -5  -2   1      109.00      107.72      3.27 o
  -4  -2   1     1037.63     1037.22     17.13 o
  -3  -2   1      975.72      978.88     15.11 o
  -2  -2   1       26.96       33.14      3.31 o
  -1  -2   1     1423.22     1398.00     18.59 o
   0  -2   1       53.87       74.41      2.03 o
   1  -2   1        6.07       11.88      2.51 o
   2  -2   1      278.70      316.19      5.34 o
   3  -2   1      910.84      969.58     11.92 o
   4  -2   1       66.91       73.54      2.56 o
   5  -2   1        1.69        1.04      5.01 o
   6  -2   1        5.71        2.93      2.49 o
   7  -2   1       26.07       27.38      4.73 o
   8  -2   1        0.00       -4.76      8.05 o
  -9  -1   1       12.73        7.23      4.99 o
  -8  -1   1        9.49        9.11      2.78 o
  -7  -1   1       16.61       14.29      2.49 o
  -6  -1   1       84.24       81.49      3.21 o
  -5  -1   1        5.19        2.99      1.35 o
  -4  -1   1      335.70      333.52      6.07 o
  -3  -1   1      302.13      279.60      6.35 o
  -2  -1   1     5655.33     5234.61     79.42 o
  -1  -1   1     4423.71     3896.17    113.89 o
   0  -1   1     3425.32     3161.26     47.82 o
   1  -1   1      344.96      315.82      5.34 o
   2  -1   1     3305.89     3155.88     41.90 o
   3  -1   1        7.97        5.02      1.18 o
   4  -1   1      135.47      154.97      6.52 o
   5  -1   1       52.15       57.49      5.54 o
   6  -1   1      252.82      261.45     14.28 o
   7  -1   1       24.98       20.79      4.15 o
   8  -1   1        0.93       -3.76      5.01 o
   9  -1   1       15.68        7.24      4.46 o
  -9   0   1        5.92       -0.04      4.11 o
  -8   0   1       75.28       68.61      4.54 o
  -7   0   1       39.39       27.05      3.28 o
  -6   0   1      282.46      301.53      9.91 o
  -5   0   1      480.84      513.36      9.33 o
  -4   0   1     2506.86     2538.52     34.22 o
  -3   0   1       33.42       33.56      1.39 o
  -2   0   1     6175.15     5960.97     80.20 o
  -1   0   1      417.86      388.66      7.91 o
   1   0   1     4222.60     4111.70     61.07 o
   2   0   1      145.63      144.81      3.13 o
   3   0   1       49.62       55.45      1.50 o
   4   0   1        6.21       10.54      1.18 o
   5   0   1      297.58      286.66     10.33 o
   6   0   1       35.52       32.83      3.04 o
   7   0   1       32.53       36.51      4.09 o
   8   0   1        5.97        6.52      3.43 o
   9   0   1        4.07       10.58      5.07 o
  -9   1   1        0.75       -5.01      5.01 o
  -8   1   1        0.70       -1.81      5.26 o
  -7   1   1       63.57       60.35      3.52 o
  -6   1   1      218.74      214.08      5.57 o
  -5   1   1       89.15       94.78      3.17 o
  -4   1   1     3609.22     3775.61     51.38 o
  -3   1   1      969.66      991.03     16.23 o
  -1   1   1      120.53      104.91      1.71 o
   0   1   1      119.60      100.35      2.34 o
   1   1   1      291.91      270.59      6.21 o
   2   1   1     1257.95     1192.03     14.98 o
   3   1   1     1050.44      971.84     13.53 o
   4   1   1     1103.73     1102.54     15.52 o
   5   1   1       31.82       31.52      3.31 o
   6   1   1      199.38      195.64     20.44 o
   7   1   1        0.22       -2.54      2.54 o
   8   1   1       51.26       48.21      3.34 o
   9   1   1        0.15        3.29      4.96 o
  -8   2   1        0.30       -3.62      3.94 o
  -7   2   1       24.76       23.44      4.46 o
  -6   2   1        8.03       10.36      2.33 o
  -5   2   1      524.78      568.11     10.55 o
  -4   2   1      209.84      230.28      4.96 o
  -3   2   1      595.02      634.79     12.56 o
  -2   2   1       88.43       70.79      1.78 o
  -1   2   1    18127.71    17803.24    566.77 o
   0   2   1     2593.06     2199.82     28.04 o
   1   2   1     1553.74     1504.00     21.33 o
   2   2   1      130.97      106.98      4.37 o
   3   2   1        6.31        6.89      1.95 o
   4   2   1      344.65      359.67      6.46 o
   5   2   1        2.85        2.58      1.75 o
   6   2   1      128.42      145.97      4.51 o
   7   2   1      100.53      106.41      4.87 o
   8   2   1      129.50      130.66      5.67 o
   9   2   1        8.04       15.28      6.68 o
  -8   3   1       17.06       19.01      7.77 o
  -7   3   1        7.91        6.85      2.99 o
  -6   3   1       14.56       11.11      2.47 o
  -5   3   1      356.37      373.13      8.72 o
  -4   3   1      191.94      230.90     17.13 o
  -3   3   1     2055.01     2154.80     24.64 o
  -2   3   1        2.76        2.45      0.93 o
  -1   3   1      387.03      391.63      6.99 o
   0   3   1      430.68      440.66      6.99 o
   1   3   1      208.45      217.54      3.94 o
   2   3   1     1440.71     1376.25     21.05 o
   3   3   1     1501.88     1465.60     21.61 o
   4   3   1      398.55      411.31      7.57 o
   5   3   1       17.80        8.21      1.74 o
   6   3   1       48.38       56.25      5.54 o
   7   3   1        4.95        5.57      2.66 o
   8   3   1       21.88       24.12      3.47 o
   9   3   1        0.43        0.26      4.15 o
  -8   4   1        6.28        2.23      7.24 o
  -7   4   1        9.22        4.62      6.13 o
  -6   4   1        1.51        0.34      2.80 o
  -5   4   1       40.46       36.65      3.47 o
  -4   4   1      110.48      121.39      3.85 o
  -3   4   1      468.70      489.03      7.72 o
  -2   4   1      624.67      675.58     11.05 o
  -1   4   1       11.36       10.12      1.56 o
   0   4   1      935.22      913.40     13.56 o
   1   4   1       27.53       29.13      2.26 o
   2   4   1      204.94      200.19      4.94 o
   3   4   1      153.56      139.66      3.89 o
   4   4   1        2.00        2.49      1.97 o
   5   4   1        5.01        7.18      3.87 o
   6   4   1        6.19        1.36      3.31 o
   7   4   1       38.18       43.69     11.11 o
   8   4   1       42.15       43.53      4.23 o
   9   4   1        2.35       -3.29      7.18 o
  -7   5   1        0.26        2.58      9.75 o
  -6   5   1       15.81       14.97      7.27 o
  -5   5   1       21.26       18.86      7.99 o
  -4   5   1        0.17        2.70      1.77 o
  -3   5   1      105.84      112.97      3.25 o
  -2   5   1       71.85       75.71      8.35 o
  -1   5   1       23.41       29.92      2.17 o
   0   5   1       20.07       12.83      2.51 o
   1   5   1      326.84      334.10      6.10 o
   2   5   1      206.52      204.26      4.98 o
   3   5   1      753.43      708.09     12.35 o
   4   5   1      127.59      135.11      3.96 o
   5   5   1      211.14      219.03      6.96 o
   6   5   1        1.73        1.48      2.03 o
   7   5   1      180.60      185.54      6.49 o
   8   5   1        3.50        8.14      5.57 o
   9   5   1       37.38       27.18     14.54 o
  -7   6   1        1.11       -1.11      9.52 o
  -6   6   1        6.12        2.13      3.65 o
  -5   6   1        1.29        3.92      3.06 o
  -4   6   1       65.03       71.10      3.34 o
  -3   6   1        1.50        1.04      2.90 o
  -2   6   1        7.84        7.16      0.78 o
  -1   6   1      158.83      150.40      3.74 o
   0   6   1      147.58      156.18      5.60 o
   1   6   1      398.55      399.63      7.63 o
   2   6   1      320.82      326.39      6.90 o
   3   6   1       67.08       63.59      3.61 o
   4   6   1       35.08       29.20      9.27 o
   5   6   1       28.20       35.52      3.59 o
   6   6   1        1.02        5.34      2.77 o
   7   6   1       26.21       36.05      8.85 o
   8   6   1        0.06        9.66      5.57 o
  -6   7   1        0.05      -11.64     11.64 o
  -5   7   1        7.57        5.09      3.19 o
  -4   7   1       10.13       10.41      3.08 o
  -3   7   1      274.01      294.56      7.37 o
  -2   7   1      145.78      150.95      6.10 o
  -1   7   1      377.57      399.02      7.91 o
   0   7   1      284.14      290.91      6.51 o
   1   7   1       68.21       69.00      3.29 o
   2   7   1      497.68      498.04     10.77 o
   3   7   1       88.68       85.30      4.39 o
   4   7   1      340.04      360.69     11.25 o
   5   7   1      417.59      428.98     10.08 o
   6   7   1        2.07        5.04      5.01 o
   7   7   1       76.15       80.40      6.26 o
   8   7   1       44.75       55.25     11.25 o
  -5   8   1       10.55        6.13      7.24 o
  -4   8   1        0.08       -3.35      3.35 o
  -3   8   1       11.10       16.46      6.43 o
  -2   8   1        2.42        1.54      3.51 o
  -1   8   1       95.87       98.04      6.43 o
   0   8   1      202.27      200.76      5.61 o
   1   8   1      191.21      199.77      5.89 o
   2   8   1      736.41      802.33     15.99 o
   3   8   1      117.56      112.76      5.28 o
   4   8   1       22.09       21.51      3.63 o
   5   8   1       24.43       19.11      4.61 o
   6   8   1       15.02        5.54      5.29 o
   7   8   1        5.64        8.34      5.43 o
  -4   9   1        7.40       -3.24      5.68 o
  -3   9   1       53.84       74.63      6.45 o
  -2   9   1       41.30       38.42      6.38 o
  -1   9   1      109.60      127.42      7.07 o
   0   9   1       15.35       16.07      5.04 o
   1   9   1      227.90      233.59     31.99 o
   2   9   1        0.87       -3.49      3.49 o
   3   9   1       29.54       27.45     12.00 o
   4   9   1        2.50        4.39      4.13 o
   5   9   1        4.83        7.75     12.84 o
   6   9   1       21.62       24.81      5.95 o
  -2  10   1        0.18       -4.54      5.60 o
  -1  10   1       67.72       62.36      8.08 o
   0  10   1      168.26      170.26      9.54 o
   1  10   1      155.29      169.21      9.34 o
   2  10   1       21.17       20.07      5.26 o
   3  10   1       85.28       64.04     24.31 o
   4  10   1       28.06       28.78     10.25 o
   5  10   1        4.70        1.18      6.08 o
  -4 -10   2        1.19       -2.91      9.19 o
  -3 -10   2       74.44       70.01     17.04 o
  -2 -10   2       18.33       25.47      8.63 o
  -1 -10   2      112.90      122.27     13.88 o
   0 -10   2       26.98       -1.16      9.44 o
   1 -10   2        5.37        3.75      6.92 o
   2 -10   2        0.03       -2.23      7.63 o
  -6  -9   2       38.34       34.53     12.20 o
  -5  -9   2       44.35       47.78      8.54 o
  -4  -9   2       25.20       27.42      4.04 o
  -3  -9   2       24.05       22.49      5.54 o
  -2  -9   2       11.32       11.94      6.15 o
  -1  -9   2       23.69       16.42      3.29 o
   0  -9   2       19.29       17.84      5.54 o
   1  -9   2        1.17        0.56      4.17 o
   2  -9   2        4.82       14.37      5.36 o
   3  -9   2        2.78       -4.43      4.43 o
  -7  -8   2        6.57       12.20      8.41 o
  -6  -8   2        0.40       -0.97     10.25 o
  -5  -8   2       30.04       24.55      5.90 o
  -4  -8   2        1.23        0.08      5.01 o
  -3  -8   2       39.19       34.03      3.90 o
  -2  -8   2      113.27      120.23     13.73 o
  -1  -8   2      492.65      554.36     13.98 o
   0  -8   2        4.51        1.74      2.87 o
   1  -8   2        1.87        4.81      3.49 o
   2  -8   2       43.63       39.18     12.28 o
   3  -8   2        4.51        5.67      4.12 o
   4  -8   2        8.32        2.94      4.73 o
   5  -8   2        0.31        2.23      6.13 o
  -7  -7   2      148.89      166.63     12.81 o
  -6  -7   2       33.34       34.34      3.37 o
  -5  -7   2        0.84        3.34      2.74 o
  -4  -7   2       53.43       54.70      3.81 o
  -3  -7   2       39.70       36.70      3.14 o
  -2  -7   2        0.98        3.06      2.64 o
  -1  -7   2        1.11        0.43      3.62 o
   0  -7   2        1.06        2.12      1.85 o
   1  -7   2       37.92       37.64      4.18 o
   2  -7   2        2.60        0.76      4.18 o
   3  -7   2       43.18       41.47      3.95 o
   4  -7   2       62.68       57.80      7.32 o
   5  -7   2       11.37       12.58     10.53 o
   6  -7   2        4.29        4.40      7.74 o
  -8  -6   2        6.98        2.23      7.80 o
  -7  -6   2      333.06      326.80     15.37 o
  -6  -6   2       86.13       75.82      3.85 o
  -5  -6   2      400.00      441.35     12.00 o
  -4  -6   2       58.07       54.48      3.31 o
  -3  -6   2      334.40      314.57      6.92 o
  -2  -6   2      134.97      132.79      3.97 o
  -1  -6   2      303.97      283.82      6.33 o
   0  -6   2        6.44        6.89      1.67 o
   1  -6   2       69.22       58.03      4.09 o
   2  -6   2       12.83       10.91      2.97 o
   3  -6   2       84.47       92.40      4.24 o
   4  -6   2       39.08       41.53      3.54 o
   5  -6   2        6.36        3.12      3.90 o
   6  -6   2        9.14       13.37      5.51 o
  -8  -5   2       30.27       33.41      7.35 o
  -7  -5   2       14.37        0.00      5.57 o
  -6  -5   2       54.86       56.19      2.48 o
  -5  -5   2      291.88      298.27      7.77 o
  -4  -5   2     1384.63     1437.23     22.55 o
  -3  -5   2       14.24       16.14      3.62 o
  -2  -5   2      235.42      222.11      4.89 o
  -1  -5   2       30.34       30.60      2.56 o
   0  -5   2       36.95       34.26      2.26 o
   1  -5   2       10.98       12.49      1.89 o
   2  -5   2       14.18        9.55      3.37 o
   3  -5   2      187.81      184.98      8.33 o
   4  -5   2      128.62      147.81      5.23 o
   5  -5   2       34.00       25.92      3.15 o
   6  -5   2        0.49       -3.53      6.40 o
   7  -5   2        2.84       12.86      5.57 o
  -9  -4   2        0.75       10.02      7.74 o
  -8  -4   2      149.52      157.61     10.08 o
  -7  -4   2       32.81       27.18      4.90 o
  -6  -4   2      171.80      171.53      7.41 o
  -5  -4   2       32.41       27.07      3.43 o
  -4  -4   2       50.05       57.21      2.63 o
  -3  -4   2      157.47      165.27      4.29 o
  -2  -4   2      230.32      214.10      5.49 o
  -1  -4   2       89.49       93.34      3.37 o
   0  -4   2      201.20      201.07      3.69 o
   1  -4   2     1328.92     1328.22     36.92 o
   2  -4   2       19.85       17.54      3.06 o
   3  -4   2      295.08      294.99      6.22 o
   4  -4   2      146.93      155.77      4.67 o
   5  -4   2        0.03       -0.33      1.67 o
   6  -4   2        7.10        6.20      3.59 o
   7  -4   2        2.76       -0.56      4.51 o
   8  -4   2        0.01        8.85      6.01 o
  -9  -3   2        0.01       -3.29      4.96 o
  -8  -3   2        1.43       -0.33      2.23 o
  -7  -3   2       14.52        9.09      2.51 o
  -6  -3   2      208.40      217.22      5.15 o
  -5  -3   2      222.12      207.51      4.72 o
  -4  -3   2      458.52      487.95     11.44 o
  -3  -3   2      477.05      480.26      8.13 o
  -2  -3   2     1771.90     1748.66     25.17 o
  -1  -3   2       92.47       83.60      3.20 o
   0  -3   2     1088.12     1006.39     26.09 o
   1  -3   2      432.48      423.06     18.49 o
   2  -3   2       39.22       46.19      5.51 o
   3  -3   2      211.84      212.56      4.79 o
   4  -3   2        0.45        6.77      1.31 o
   5  -3   2       50.41       42.50      2.98 o
   6  -3   2       18.00       20.76      3.37 o
   7  -3   2        3.66        5.06      3.90 o
   8  -3   2        4.41        1.67      5.01 o
  -9  -2   2       20.67       12.20      5.62 o
  -8  -2   2        0.30       -3.05      3.09 o
  -7  -2   2        5.58        5.23      2.28 o
  -6  -2   2        7.58        5.72      2.48 o
  -5  -2   2        8.60        7.27      1.47 o
  -4  -2   2      378.93      376.72     12.81 o
  -3  -2   2       37.31       34.75      3.12 o
  -2  -2   2     1588.56     1527.22     24.00 o
  -1  -2   2      241.17      221.39      7.66 o
   0  -2   2     1358.99     1368.36     25.28 o
   1  -2   2       84.16       98.28      2.12 o
   2  -2   2       83.89       89.18      2.28 o
   3  -2   2      104.48      122.43      2.75 o
   4  -2   2      912.00      971.53     24.23 o
   5  -2   2        9.49        4.29      2.78 o
   6  -2   2       64.77       76.24      4.40 o
   7  -2   2       10.59        8.74      3.06 o
   8  -2   2        0.52        0.70      2.87 o
  -9  -1   2        0.67       -7.21      8.63 o
  -8  -1   2       11.77       10.43      2.53 o
  -7  -1   2       38.99       38.30      2.80 o
  -6  -1   2        1.45        1.86      1.49 o
  -5  -1   2        1.57        1.66      3.62 o
  -4  -1   2      220.99      220.72      4.67 o
  -3  -1   2     1359.28     1301.76     27.15 o
  -2  -1   2      178.52      142.01      5.07 o
  -1  -1   2     5588.51     5206.33     81.62 o
   0  -1   2      899.40      756.02     11.44 o
   1  -1   2      164.87      176.00      3.28 o
   2  -1   2     1576.30     1543.49     23.14 o
   3  -1   2      193.36      182.22      3.82 o
   4  -1   2      171.68      190.73      4.52 o
   5  -1   2       12.50        4.34      2.12 o
   6  -1   2        9.36        9.21      2.53 o
   7  -1   2        1.55       -0.56      2.58 o
   8  -1   2        4.30        0.39      5.51 o
   9  -1   2        6.34        5.57      4.46 o
  -9   0   2        0.41       -3.84      3.84 o
  -8   0   2       20.58       19.72      3.31 o
  -7   0   2        0.36        0.00      3.94 o
  -6   0   2     1106.00     1191.77     17.15 o
  -5   0   2       21.92       15.54      1.62 o
  -4   0   2      830.36      843.85     12.65 o
  -3   0   2      904.81      899.26     13.30 o
  -2   0   2      112.77      102.85      3.59 o
  -1   0   2      518.33      503.26      6.61 o
   0   0   2       60.86       73.95      2.23 o
   1   0   2      206.77      208.27      5.79 o
   2   0   2     4703.14     4798.20     60.44 o
   3   0   2      232.06      237.83      4.12 o
   4   0   2      105.88      103.22      5.23 o
   5   0   2      783.68      874.47     16.04 o
   6   0   2      319.11      351.52      9.32 o
   7   0   2      188.30      190.95      6.29 o
   8   0   2        0.12       -1.21      4.43 o
   9   0   2        0.04        6.66      4.83 o
  -9   1   2        2.60       -2.23      3.84 o
  -8   1   2       33.39       22.36      3.03 o
  -7   1   2        6.53        2.40      2.04 o
  -6   1   2       70.70       54.02      3.03 o
  -5   1   2        4.86        4.64      1.83 o
  -4   1   2       96.90       88.82      2.08 o
  -3   1   2     1656.40     1656.27     21.67 o
  -2   1   2     7930.19     7722.67    101.55 o
  -1   1   2     5776.61     5489.95     68.71 o
   0   1   2      374.10      313.26      5.32 o
   1   1   2     2784.96     2517.22     35.17 o
   2   1   2      192.57      193.54      3.14 o
   3   1   2      729.27      733.26     10.36 o
   4   1   2       78.80       81.53      2.55 o
   5   1   2      460.26      480.24      8.39 o
   6   1   2        7.20        6.68      1.97 o
   7   1   2       91.34       92.42      9.69 o
   8   1   2       20.19       12.37      3.62 o
   9   1   2        0.01       -5.37      6.68 o
  -8   2   2       38.42       44.15      5.85 o
  -7   2   2       82.40       93.26      4.90 o
  -6   2   2       78.29       72.69      4.57 o
  -5   2   2        5.16        4.90      2.78 o
  -4   2   2      753.66      781.20     12.39 o
  -3   2   2        0.07        0.93      1.09 o
  -2   2   2     1211.84     1208.21     13.92 o
  -1   2   2      165.75      135.64      2.72 o
   0   2   2       71.05       92.70      2.89 o
   1   2   2     1063.29      955.72     13.29 o
   2   2   2     1115.55     1067.42     15.14 o
   3   2   2       65.68       63.24      2.20 o
   4   2   2     3735.40     4016.71     51.02 o
   5   2   2      174.74      170.53      4.45 o
   6   2   2      149.06      142.17      4.47 o
   7   2   2        4.35        3.37      2.51 o
   8   2   2        0.03       -1.31      2.96 o
   9   2   2        6.19       17.63     16.43 o
  -8   3   2        1.94       -3.12     12.53 o
  -7   3   2        0.00        1.29      2.53 o
  -6   3   2       97.23      111.67      4.45 o
  -5   3   2      141.49      154.42      4.60 o
  -4   3   2        4.89        5.34      1.07 o
  -3   3   2     5594.24     5822.90     70.00 o
  -2   3   2      968.36      906.95     11.52 o
  -1   3   2      233.14      206.06      3.58 o
   0   3   2       18.96       18.97      2.48 o
   1   3   2     2234.20     2082.34     37.70 o
   2   3   2      185.35      181.90      4.25 o
   3   3   2        8.87        8.02      1.95 o
   4   3   2      176.37      185.72      5.18 o
   5   3   2      180.19      200.49      5.13 o
   6   3   2       27.77       20.81      2.44 o
   7   3   2      107.74      111.01      4.40 o
   8   3   2       27.64       23.26      3.90 o
   9   3   2        2.84        7.15     10.30 o
  -8   4   2        1.54        5.57      7.24 o
  -7   4   2       21.85       11.36      3.58 o
  -6   4   2       21.80       19.28      3.11 o
  -5   4   2        0.01        1.36      3.90 o
  -4   4   2        0.80        2.05      3.62 o
  -3   4   2      531.80      513.98     10.19 o
  -2   4   2      259.04      271.07      4.65 o
  -1   4   2      213.48      238.95      4.65 o
   0   4   2     2619.43     2573.80     34.44 o
   1   4   2       49.29       58.59      2.16 o
   2   4   2       77.40       67.45      6.15 o
   3   4   2      574.03      622.52     10.73 o
   4   4   2      326.80      303.45      7.25 o
   5   4   2       26.27       18.80      2.79 o
   6   4   2       27.86       20.55      2.79 o
   7   4   2      143.24      153.61      5.50 o
   8   4   2       40.22       31.30      4.65 o
   9   4   2        6.63        3.25      4.71 o
  -7   5   2       31.02       20.85      4.07 o
  -6   5   2       24.93       17.36      6.13 o
  -5   5   2       15.50       14.20      2.99 o
  -4   5   2      568.42      585.19      9.87 o
  -3   5   2        3.82        7.11      1.56 o
  -2   5   2       14.43       11.08      1.53 o
  -1   5   2       13.59       17.57      2.03 o
   0   5   2     1071.95     1036.94     48.40 o
   1   5   2      227.18      223.53      4.73 o
   2   5   2       69.40       65.96      4.20 o
   3   5   2       71.10       69.61      2.93 o
   4   5   2        2.89       -0.38      2.23 o
   5   5   2       33.97       32.56      7.24 o
   6   5   2        3.09        4.77      2.53 o
   7   5   2       41.35       47.91      5.21 o
   8   5   2        0.28       -3.35      9.44 o
   9   5   2        0.08       14.98     12.25 o
  -7   6   2        0.74       -7.24      8.35 o
  -6   6   2        1.23        2.99      3.11 o
  -5   6   2       63.10       81.63      6.57 o
  -4   6   2      123.23      117.46      3.93 o
  -3   6   2      115.91      134.58      3.67 o
  -2   6   2       47.69       44.89      2.84 o
  -1   6   2      236.59      242.26      6.60 o
   0   6   2      132.53      127.81      3.95 o
   1   6   2       25.31       24.92      2.84 o
   2   6   2       43.89       48.12      7.63 o
   3   6   2      784.18      768.62     16.99 o
   4   6   2       17.86       14.92      3.37 o
   5   6   2      256.36      269.82      7.07 o
   6   6   2       76.61       66.13      4.33 o
   7   6   2       45.09       46.84      4.60 o
   8   6   2       61.27       53.09      6.08 o
  -6   7   2        2.67        7.24     10.02 o
  -5   7   2       31.95       28.87      3.34 o
  -4   7   2       10.60        9.24      5.88 o
  -3   7   2      237.75      261.65      6.21 o
  -2   7   2      117.90      120.70      6.21 o
  -1   7   2       49.40       45.47      3.51 o
   0   7   2      445.28      448.07     15.01 o
   1   7   2       59.69       51.63      3.23 o
   2   7   2        9.99        3.88      2.55 o
   3   7   2      209.11      198.57      8.63 o
   4   7   2      115.84      109.87      8.24 o
   5   7   2       78.90       79.53      4.42 o
   6   7   2        9.65       10.72      3.49 o
   7   7   2        0.05        0.70      4.71 o
   8   7   2       41.06       37.93     10.47 o
  -5   8   2        0.06       -3.95      8.97 o
  -4   8   2        0.10        4.68      4.14 o
  -3   8   2        5.39        6.78      4.71 o
  -2   8   2        8.62        2.35      5.82 o
  -1   8   2        1.60       -0.40      2.07 o
   0   8   2      336.46      365.94      8.61 o
   1   8   2       69.38       73.19      3.97 o
   2   8   2      137.20      135.46      5.93 o
   3   8   2       91.60       79.11      5.03 o
   4   8   2        1.72       -0.55      3.96 o
   5   8   2       16.40       17.41      7.74 o
   6   8   2        1.80        6.76      4.25 o
   7   8   2       41.23       43.71     23.36 o
  -4   9   2        1.47       -2.78      8.02 o
  -3   9   2       37.46       40.55      6.47 o
  -2   9   2       59.84       55.12      5.72 o
  -1   9   2        7.56        7.50      3.73 o
   0   9   2        7.74       10.54      2.89 o
   1   9   2       15.21       21.40      3.35 o
   2   9   2        1.03        0.32      3.77 o
   3   9   2       91.87       81.42     10.83 o
   4   9   2       65.03       51.52      6.93 o
   5   9   2      100.08       94.78      7.07 o
   6   9   2       43.14       37.93      7.38 o
  -2  10   2       19.10        5.26      7.86 o
  -1  10   2       64.40       57.90     10.97 o
   0  10   2       10.06       23.35     13.98 o
   1  10   2        1.06       -0.62     10.28 o
   2  10   2       48.18       37.43      5.49 o
   3  10   2        7.51        3.18     10.55 o
   4  10   2        1.69       -4.13      4.13 o
   5  10   2        0.04        2.33     16.93 o
   1  11   2       21.46       23.57     12.60 o
   2  11   2       37.28       36.46     14.26 o
  -4 -10   3       46.96       45.48     10.91 o
  -3 -10   3       12.87       19.63     11.75 o
  -2 -10   3       48.15       42.30     11.04 o
  -1 -10   3       16.79       -0.38      9.22 o
   0 -10   3        0.47        1.67      7.80 o
   1 -10   3       13.16       -7.49      8.25 o
  -5  -9   3        5.40       -0.75      5.88 o
  -4  -9   3       37.52       33.48      6.99 o
  -3  -9   3       22.02       20.81      2.64 o
  -2  -9   3        0.60       -3.83      4.68 o
  -1  -9   3       12.70       17.20      4.96 o
   0  -9   3        0.25        0.11      4.40 o
   1  -9   3       54.94       58.28      6.20 o
   2  -9   3        1.85       -1.07      4.81 o
   3  -9   3        2.31        6.14      4.97 o
  -6  -8   3       90.74       81.25      7.69 o
  -5  -8   3      137.44      142.96     10.02 o
  -4  -8   3       78.31       72.04      4.99 o
  -3  -8   3       32.21       37.56      3.46 o
  -2  -8   3       19.70       22.67      2.45 o
  -1  -8   3        0.22       -0.84      3.94 o
   0  -8   3        8.11        3.59      5.29 o
   1  -8   3      186.55      187.85      7.14 o
   2  -8   3        5.94        6.92      4.03 o
   3  -8   3        8.15       11.06      7.82 o
   4  -8   3        0.00       -0.66      3.89 o
   5  -8   3        0.33        1.11      5.62 o
  -7  -7   3        0.96       -1.11      7.30 o
  -6  -7   3       15.86       12.15      2.53 o
  -5  -7   3       18.16       20.78      3.17 o
  -4  -7   3       29.20       25.60      6.68 o
  -3  -7   3       32.94       33.35      7.02 o
  -2  -7   3       20.63       20.82      6.68 o
  -1  -7   3      101.10      102.66      3.59 o
   0  -7   3      300.88      310.83      9.16 o
   1  -7   3       22.34       24.87      3.54 o
   2  -7   3      206.53      208.50     19.80 o
   3  -7   3       84.65      111.05      5.95 o
   4  -7   3       52.12       49.08     10.86 o
   5  -7   3        5.04       -4.46      4.46 o
   6  -7   3        0.01        1.67      6.74 o
  -8  -6   3        0.39       -2.23      6.13 o
  -7  -6   3       76.02       64.77      8.35 o
  -6  -6   3       87.94       93.17      9.13 o
  -5  -6   3      238.16      248.58      6.57 o
  -4  -6   3      133.88      137.29      4.91 o
  -3  -6   3      105.77      105.30      5.01 o
  -2  -6   3      250.52      241.91      7.30 o
  -1  -6   3       13.90       10.51      2.78 o
   0  -6   3       55.10       64.65      5.12 o
   1  -6   3      122.89      118.19      4.79 o
   2  -6   3       16.62       13.59      2.53 o
   3  -6   3      136.31      135.60     10.41 o
   4  -6   3       31.28       23.62      4.76 o
   5  -6   3       47.28       47.01      4.31 o
   6  -6   3        5.00        1.67      6.13 o
  -8  -5   3       66.85       63.99      7.91 o
  -7  -5   3        6.32        2.78      5.07 o
  -6  -5   3        8.76        3.95      3.95 o
  -5  -5   3        0.62        1.05      1.11 o
  -4  -5   3        9.29        9.14      2.48 o
  -3  -5   3       21.59       22.72      2.86 o
  -2  -5   3       41.27       37.57      2.39 o
  -1  -5   3      830.74      888.07     13.72 o
   0  -5   3        0.13        5.15      1.39 o
   1  -5   3     1261.65     1369.62     31.47 o
   2  -5   3       49.87       45.11      2.98 o
   3  -5   3        0.01        0.00      2.40 o
   4  -5   3        0.16        4.83      2.48 o
   5  -5   3        2.72        4.88      2.67 o
   6  -5   3        3.79        6.13      5.01 o
   7  -5   3        2.21       -5.62      5.62 o
  -8  -4   3      144.93      152.32      9.91 o
  -7  -4   3       26.03       18.88      4.90 o
  -6  -4   3      591.89      618.68     15.26 o
  -5  -4   3       54.06       54.58      4.51 o
  -4  -4   3      460.81      444.63      8.07 o
  -3  -4   3      956.85      984.56     15.88 o
  -2  -4   3      167.97      169.52      4.26 o
  -1  -4   3      763.77      731.16     10.26 o
   0  -4   3      168.19      208.18      5.10 o
   1  -4   3      476.05      477.03      8.74 o
   2  -4   3      821.71      911.24     16.40 o
   3  -4   3       17.86       14.07      2.25 o
   4  -4   3      335.94      358.96      9.36 o
   5  -4   3       44.37       39.54      3.93 o
   6  -4   3        6.53       -1.56      2.10 o
   7  -4   3        2.66        0.00      5.57 o
   8  -4   3        0.09        7.24      6.07 o
  -9  -3   3       20.15       22.72      5.62 o
  -8  -3   3        0.11        3.95      5.07 o
  -7  -3   3       12.19        6.74      3.90 o
  -6  -3   3      282.91      310.76      9.13 o
  -5  -3   3      124.44      130.99      5.96 o
  -4  -3   3      757.88      774.11     15.76 o
  -3  -3   3      457.35      462.18      9.13 o
  -2  -3   3       48.65       53.46      2.17 o
  -1  -3   3       23.29       29.84      5.93 o
   0  -3   3       40.70       40.57      1.46 o
   1  -3   3      173.52      169.15      4.32 o
   2  -3   3     1560.42     1611.31     19.96 o
   3  -3   3       29.72       34.84      1.87 o
   4  -3   3      328.13      338.10      7.29 o
   5  -3   3       98.91      114.21      6.91 o
   6  -3   3        0.07       -2.23      2.23 o
   7  -3   3        2.28       -0.84      2.60 o
   8  -3   3        7.02        4.40      5.57 o
  -9  -2   3       38.32       46.84      7.13 o
  -8  -2   3        1.84        0.24      1.84 o
  -7  -2   3      414.48      445.77     13.42 o
  -6  -2   3       57.42       67.78      2.30 o
  -5  -2   3       47.44       57.36      3.95 o
  -4  -2   3       27.25       28.96      2.78 o
  -3  -2   3      972.72     1017.98     19.60 o
  -2  -2   3      370.32      383.53      6.75 o
  -1  -2   3      175.53      167.04      4.57 o
   0  -2   3      551.34      530.05      9.24 o
   1  -2   3       88.12       86.37      2.62 o
   2  -2   3       19.39       20.42      2.53 o
   3  -2   3      199.32      208.59      4.75 o
   4  -2   3      124.09      131.82      3.28 o
   5  -2   3       35.34       39.04      6.88 o
   6  -2   3       10.50       14.09      4.76 o
   7  -2   3        2.93        1.35      2.98 o
   8  -2   3        0.63        5.01      3.90 o
  -9  -1   3        1.30       -2.78      7.85 o
  -8  -1   3       55.25       50.22      3.57 o
  -7  -1   3      200.68      221.84      5.86 o
  -6  -1   3      154.36      167.18      5.74 o
  -5  -1   3       80.85       82.22      3.62 o
  -4  -1   3       63.61       65.95      1.99 o
  -3  -1   3        4.42        3.84      0.50 o
  -2  -1   3        0.50       -1.59      2.07 o
  -1  -1   3     1382.41     1368.13     16.63 o
   0  -1   3     5561.49     5110.10     78.62 o
   1  -1   3     1168.62     1169.30     18.25 o
   2  -1   3        3.60        5.70      1.20 o
   3  -1   3      538.77      545.90      9.25 o
   4  -1   3     1613.31     1667.06     25.03 o
   5  -1   3      155.48      142.71      4.16 o
   6  -1   3       63.72       69.34      4.13 o
   7  -1   3        4.57        7.95      3.59 o
   8  -1   3        0.13       -0.88      3.73 o
   9  -1   3        0.78        1.11      4.46 o
  -9   0   3        0.05        3.29      3.84 o
  -8   0   3       61.16       52.79      3.85 o
  -7   0   3       12.90        8.07      2.00 o
  -6   0   3      162.57      168.60      7.85 o
  -5   0   3       68.76       80.15      2.80 o
  -4   0   3       74.08       79.98      2.56 o
  -3   0   3      474.48      453.31      8.52 o
  -2   0   3      428.62      389.68      5.28 o
  -1   0   3       11.75       19.68      2.17 o
   0   0   3      924.91      870.26     12.04 o
   1   0   3     1785.01     1672.65     24.57 o
   2   0   3       15.20       16.09      1.38 o
   3   0   3        4.65        0.74      2.23 o
   4   0   3        1.41       -0.67      1.67 o
   5   0   3      161.65      161.35      4.61 o
   6   0   3        0.45        0.89      1.85 o
   7   0   3        0.07       -1.95      2.76 o
   8   0   3       10.83        9.67      3.57 o
   9   0   3        1.76        1.67      5.01 o
  -8   1   3        0.53       -1.06      4.12 o
  -7   1   3        5.81        7.76      2.09 o
  -6   1   3       82.18      105.09      4.03 o
  -5   1   3       65.88       67.22      2.17 o
  -4   1   3       11.10        8.61      1.36 o
  -3   1   3      564.62      565.40      8.64 o
  -2   1   3     1483.09     1487.67     34.64 o
  -1   1   3      163.27      148.24      3.03 o
   0   1   3      463.21      447.09      6.36 o
   1   1   3      574.64      538.80      7.64 o
   2   1   3     1034.57      996.16     14.64 o
   3   1   3        4.04        3.61      1.16 o
   4   1   3       27.95       29.96      2.01 o
   5   1   3       51.37       49.70      3.84 o
   6   1   3      177.38      210.69      5.76 o
   7   1   3       55.31       52.84      3.10 o
   8   1   3        2.24       -0.84      4.35 o
   9   1   3        0.28       -5.04     11.14 o
  -8   2   3        4.52        6.93      3.28 o
  -7   2   3       55.92       39.18      3.87 o
  -6   2   3        4.99        5.72      1.93 o
  -5   2   3      155.61      146.65      4.05 o
  -4   2   3      931.13      987.58     35.14 o
  -3   2   3        9.95        7.09      0.97 o
  -2   2   3      374.01      336.60      7.35 o
  -1   2   3      413.74      331.50      6.08 o
   0   2   3     3822.13     3535.25     49.62 o
   1   2   3     4073.19     4052.50     52.98 o
   2   2   3     1413.80     1320.78     20.62 o
   3   2   3     1070.43     1029.12     25.62 o
   4   2   3      572.62      639.21     11.70 o
   5   2   3       66.71       76.84      3.27 o
   6   2   3      233.80      246.33     12.31 o
   7   2   3       46.69       44.62      3.87 o
   8   2   3        0.25        5.43      3.74 o
   9   2   3       28.89       13.48     15.54 o
  -8   3   3       11.02        6.35      8.91 o
  -7   3   3       71.40       68.63      7.41 o
  -6   3   3       16.34       17.82      2.43 o
  -5   3   3       19.15       13.81      1.95 o
  -4   3   3       37.78       42.62      2.81 o
  -3   3   3     1899.91     1930.13     24.15 o
  -2   3   3      485.33      499.96      6.71 o
  -1   3   3      839.34      885.55     12.80 o
   0   3   3        1.65        3.60      1.56 o
   1   3   3     1202.06     1144.42     16.93 o
   2   3   3     1066.15     1134.42     17.04 o
   3   3   3      351.44      365.26      6.91 o
   4   3   3       40.72       46.71      2.75 o
   5   3   3      631.05      643.30     12.16 o
   6   3   3        0.09       -0.98      3.19 o
   7   3   3       18.91       21.34      7.52 o
   8   3   3        3.09        6.10      2.90 o
   9   3   3        2.73       11.32      5.43 o
  -8   4   3       27.15       10.02      7.18 o
  -7   4   3       13.51       17.88     15.68 o
  -6   4   3       41.16       35.00      3.48 o
  -5   4   3      473.69      519.05     20.27 o
  -4   4   3       65.86       60.43      2.94 o
  -3   4   3       10.74       11.96      1.67 o
  -2   4   3      117.43      108.44      3.17 o
  -1   4   3        0.52        0.79      6.07 o
   0   4   3      293.19      279.34      5.48 o
   1   4   3       66.80       43.74      2.75 o
   2   4   3     1546.92     1504.30     21.10 o
   3   4   3     2235.48     2490.58     50.57 o
   4   4   3       50.59       41.60      3.34 o
   5   4   3      507.16      540.32     11.56 o
   6   4   3       62.11       52.97      7.35 o
   7   4   3        8.39       12.34      3.28 o
   8   4   3        1.47       -3.31      3.31 o
   9   4   3        1.94       -5.63      5.63 o
  -7   5   3        0.20       -7.53      8.35 o
  -6   5   3        0.08        1.27      2.60 o
  -5   5   3      113.89      132.24      5.09 o
  -4   5   3      318.70      355.67      7.39 o
  -3   5   3      301.95      322.67      5.90 o
  -2   5   3        5.67        6.59      1.64 o
  -1   5   3      138.05      136.93     11.44 o
   0   5   3      235.66      243.05      5.83 o
   1   5   3      158.20      170.68      4.96 o
   2   5   3       55.47       53.21      3.04 o
   3   5   3      344.14      362.61      7.91 o
   4   5   3      146.65      144.32      5.00 o
   5   5   3        5.44        2.78      3.62 o
   6   5   3       54.42       61.21      4.29 o
   7   5   3       24.15       23.36      4.56 o
   8   5   3        2.70       -2.31      9.72 o
   9   5   3        3.18       52.85     16.15 o
  -6   6   3       10.39       11.52     17.51 o
  -5   6   3       72.01       88.66      5.66 o
  -4   6   3        0.56        1.09      3.31 o
  -3   6   3      572.88      629.92     10.25 o
  -2   6   3        0.03       -1.49      1.49 o
  -1   6   3        0.07        5.38      2.76 o
   0   6   3       27.92       28.45      3.09 o
   1   6   3      277.78      241.11      5.69 o
   2   6   3     1068.67     1142.70     18.60 o
   3   6   3      259.47      276.07      6.78 o
   4   6   3      116.22      111.41      4.80 o
   5   6   3       54.33       41.84      3.94 o
   6   6   3       18.88       15.04      4.48 o
   7   6   3       24.43       19.77      3.89 o
   8   6   3        0.02       -0.44      4.64 o
  -6   7   3        3.30       -8.85      9.41 o
  -5   7   3        3.74        1.48      3.90 o
  -4   7   3       24.69       25.54      2.91 o
  -3   7   3       22.52       18.47      3.31 o
  -2   7   3       94.18      108.30      5.82 o
  -1   7   3      320.51      332.63      8.69 o
   0   7   3       41.45       34.92      2.94 o
   1   7   3      161.93      173.40      5.28 o
   2   7   3        1.25       -1.46      2.93 o
   3   7   3       26.30       22.61      3.33 o
   4   7   3      100.94       90.44      5.54 o
   5   7   3        1.83        2.38      3.06 o
   6   7   3        9.76        2.33      3.19 o
   7   7   3       27.68       22.31      5.82 o
   8   7   3       26.07       12.06      6.40 o
  -5   8   3       22.90       29.46     10.53 o
  -4   8   3        2.04        4.90      9.19 o
  -3   8   3        0.31        0.22      1.96 o
  -2   8   3       15.50       14.60      1.97 o
  -1   8   3        6.35        3.75      5.82 o
   0   8   3        2.60        1.40      2.78 o
   1   8   3        2.74        9.17      5.01 o
   2   8   3      113.14      106.47     15.06 o
   3   8   3       79.31       81.25      4.96 o
   4   8   3      618.74      636.73     13.72 o
   5   8   3       14.50       11.27      4.16 o
   6   8   3       68.48       75.77     10.64 o
   7   8   3       22.84       27.53     11.17 o
  -4   9   3       25.06       27.01     11.08 o
  -3   9   3        4.63        4.43     11.97 o
  -2   9   3       13.92       10.23      3.62 o
  -1   9   3        0.35       -0.32      3.77 o
   0   9   3        5.46        8.74      6.43 o
   1   9   3        0.65       -3.08      3.08 o
   2   9   3       13.62        9.22      3.73 o
   3   9   3       43.75       37.28      5.26 o
   4   9   3        8.20        4.92      5.36 o
   5   9   3       28.78       32.82      6.02 o
   6   9   3        0.75       -1.06      4.12 o
  -2  10   3        1.33       -5.66      5.66 o
  -1  10   3        8.06        9.35      5.23 o
   0  10   3        8.71        4.41      5.20 o
   1  10   3        1.46        5.10      8.30 o
   2  10   3       14.43        7.74      5.40 o
   3  10   3       70.08       51.62      6.71 o
   4  10   3        1.65       -7.06      8.33 o
   5  10   3       91.49       95.33     10.02 o
   1  11   3       10.17       -1.20     17.85 o
   2  11   3       12.15        4.90     11.22 o
  -3 -10   4       30.49       38.11     11.11 o
  -2 -10   4        9.36       -8.58      9.68 o
  -1 -10   4       75.64       88.33     12.11 o
   0 -10   4       38.84       40.36     21.25 o
   1 -10   4        8.45       -3.80     11.97 o
  -5  -9   4        4.15        3.29      7.18 o
  -4  -9   4        9.21       28.38      8.33 o
  -3  -9   4        2.84        2.71      4.97 o
  -2  -9   4       21.62       14.05      5.34 o
  -1  -9   4       20.77       24.88      4.96 o
   0  -9   4       12.80       10.50      8.85 o
   1  -9   4       28.31       31.91      5.99 o
   2  -9   4        0.50        5.11      4.14 o
   3  -9   4       18.72       24.72      7.48 o
  -6  -8   4       18.38       14.98      6.01 o
  -5  -8   4       10.13       13.32      4.04 o
  -4  -8   4       76.87       59.24      4.38 o
  -3  -8   4       15.27       14.46      6.13 o
  -2  -8   4       42.26       38.82      5.82 o
  -1  -8   4       84.88       85.59     11.00 o
   0  -8   4        0.05       -3.59      3.59 o
   1  -8   4      256.29      267.88     12.31 o
   2  -8   4        0.78       -0.78      4.26 o
   3  -8   4       25.24       19.08      5.27 o
   4  -8   4        9.51        8.17      6.15 o
  -7  -7   4        6.66        6.13      5.62 o
  -6  -7   4        4.57       -2.78      4.51 o
  -5  -7   4        0.10        0.04      2.58 o
  -4  -7   4        2.83       -1.47      2.78 o
  -3  -7   4        1.79        9.27      8.08 o
  -2  -7   4      338.54      336.17      8.63 o
  -1  -7   4      160.46      167.03      5.62 o
   0  -7   4       59.52       58.99      4.28 o
   1  -7   4        1.26        0.58      3.75 o
   2  -7   4        0.62       -3.17      3.17 o
   3  -7   4        7.29        3.31      5.26 o
   4  -7   4       15.91       13.34      4.29 o
   5  -7   4        0.47       -1.94      4.52 o
  -8  -6   4       28.55       28.96      6.63 o
  -7  -6   4       14.31       29.96      6.18 o
  -6  -6   4       13.99       10.58      7.24 o
  -5  -6   4       33.91       32.97      1.94 o
  -4  -6   4       59.62       63.45      3.59 o
  -3  -6   4        3.30        2.66      2.51 o
  -2  -6   4        0.21        1.67      2.23 o
  -1  -6   4        8.40        6.84      2.00 o
   0  -6   4       21.84       19.31      2.07 o
   1  -6   4      203.65      184.08      5.99 o
   2  -6   4       20.32       23.01      3.93 o
   3  -6   4      313.84      337.69      8.89 o
   4  -6   4       50.82       32.64      3.90 o
   5  -6   4        7.33        4.27      3.52 o
   6  -6   4        2.28        2.78      5.62 o
  -8  -5   4        3.23       -4.40      5.57 o
  -7  -5   4       65.43       69.00      7.85 o
  -6  -5   4        3.59       -2.78      3.34 o
  -5  -5   4       15.43        9.41      3.90 o
  -4  -5   4        7.44        5.64      1.89 o
  -3  -5   4      462.80      464.32     12.81 o
  -2  -5   4     1487.13     1516.17     20.13 o
  -1  -5   4        2.74       -0.78      1.85 o
   0  -5   4      365.76      359.52      6.91 o
   1  -5   4      542.92      547.42     19.35 o
   2  -5   4        7.54        9.17      2.48 o
   3  -5   4       57.09       56.85      4.09 o
   4  -5   4       11.57       16.12      2.94 o
   5  -5   4        0.36        1.12      4.15 o
   6  -5   4       69.98       60.96      3.26 o
   7  -5   4        9.43       11.08      6.57 o
  -8  -4   4       11.95       16.09      6.07 o
  -7  -4   4       15.58       14.98      4.96 o
  -6  -4   4      292.01      318.28      9.24 o
  -5  -4   4      392.66      412.84     10.53 o
  -4  -4   4       93.52       83.43      5.18 o
  -3  -4   4      279.64      321.49      6.71 o
  -2  -4   4      873.33     1011.40     14.45 o
  -1  -4   4     1063.55     1207.00     18.80 o
   0  -4   4      513.90      564.47      9.66 o
   1  -4   4       11.10       12.54      1.86 o
   2  -4   4      587.59      649.00     11.07 o
   3  -4   4        0.09        0.00      3.94 o
   4  -4   4        0.98       -1.39      1.99 o
   5  -4   4       24.73       28.13      5.26 o
   6  -4   4       11.33       11.14      6.68 o
   7  -4   4       35.36       34.53      4.46 o
   8  -4   4        0.14        7.24      7.74 o
  -8  -3   4       54.53       51.79      6.13 o
  -7  -3   4        0.52       -0.56      3.95 o
  -6  -3   4      112.42      111.27      5.46 o
  -5  -3   4      109.81      119.90      5.18 o
  -4  -3   4        2.70        2.23      2.23 o
  -3  -3   4      309.78      298.39      6.52 o
  -2  -3   4     1026.68     1105.63     15.94 o
  -1  -3   4     1570.17     1611.10     68.78 o
   0  -3   4     6368.47     6725.06    100.42 o
   1  -3   4       62.62       70.30      4.71 o
   2  -3   4      816.96      831.41     16.32 o
   3  -3   4       72.19       68.91      3.04 o
   4  -3   4       87.31       92.03     11.00 o
   5  -3   4       12.97        8.15      1.59 o
   6  -3   4       35.01       33.98      6.96 o
   7  -3   4        1.14        3.29      3.34 o
   8  -3   4        5.21        5.57      5.57 o
  -9  -2   4       14.84       10.58     11.70 o
  -8  -2   4       95.49      105.37      7.30 o
  -7  -2   4      107.34      130.48      5.90 o
  -6  -2   4      269.55      295.94      8.13 o
  -5  -2   4       38.98       39.43      3.29 o
  -4  -2   4      141.83      160.00      4.79 o
  -3  -2   4      751.13      853.53     15.15 o
  -2  -2   4      232.86      235.01      4.52 o
  -1  -2   4      111.74      122.15      3.12 o
   0  -2   4     1387.79     1301.50     19.83 o
   1  -2   4      223.76      216.55      5.90 o
   2  -2   4       16.76       18.71      1.95 o
   3  -2   4       23.02       22.09      1.95 o
   4  -2   4      177.82      161.67      5.71 o
   5  -2   4       57.64       58.92      2.52 o
   6  -2   4        3.89       -0.33      3.22 o
   7  -2   4        0.58       -0.41      3.34 o
   8  -2   4        6.75       10.02      4.46 o
  -9  -1   4        2.37        3.95      6.18 o
  -8  -1   4       21.90       22.01      2.79 o
  -7  -1   4       42.02       43.99      3.95 o
  -6  -1   4      101.42      110.73      3.38 o
  -5  -1   4        2.11       -0.43      1.60 o
  -4  -1   4       36.94       35.68      1.45 o
  -3  -1   4       23.81       18.45      0.76 o
  -2  -1   4        0.01       -0.57      1.39 o
  -1  -1   4     6957.80     6575.13     78.48 o
   0  -1   4      245.55      226.38      3.73 o
   1  -1   4      283.05      276.40      5.55 o
   2  -1   4      673.80      613.65     22.81 o
   3  -1   4       61.90       53.15      2.24 o
   4  -1   4      347.09      336.94     10.80 o
   5  -1   4       36.90       32.33      2.45 o
   6  -1   4       20.88       20.20      2.08 o
   7  -1   4       54.50       44.62      4.06 o
   8  -1   4        0.13        0.57      6.99 o
   9  -1   4        0.65       -2.78      6.18 o
  -9   0   4       14.19        4.40      5.57 o
  -8   0   4       11.79       13.66      1.65 o
  -7   0   4       71.34       83.28      5.71 o
  -6   0   4       14.78       16.29      1.86 o
  -5   0   4       43.13       48.08      2.56 o
  -4   0   4      476.65      460.16     12.59 o
  -3   0   4      138.57      148.58      3.17 o
  -2   0   4      100.37       86.48      2.62 o
  -1   0   4     2040.69     1999.10     32.72 o
   0   0   4     6223.20     5693.71    140.04 o
   1   0   4     6256.74     5869.42     74.62 o
   2   0   4      110.52       89.76      2.83 o
   3   0   4      146.91      130.76      3.23 o
   4   0   4      733.98      801.67     13.47 o
   5   0   4        8.10       14.00      4.71 o
   6   0   4        1.19        1.61      1.74 o
   7   0   4       27.90       30.55      2.93 o
   8   0   4        8.09        9.76      3.67 o
   9   0   4        0.18       -0.56      5.62 o
  -8   1   4        4.22       -1.46      2.91 o
  -7   1   4        8.53        8.21      2.28 o
  -6   1   4        1.58        0.78      3.37 o
  -5   1   4        0.22        2.45      1.36 o
  -4   1   4       12.55       11.51      1.34 o
  -3   1   4       21.08       21.80      1.16 o
  -2   1   4        3.11        5.95      0.96 o
  -1   1   4     2370.47     2247.73     27.40 o
   0   1   4       89.88       88.87      2.90 o
   1   1   4     8482.66     8029.78    101.16 o
   2   1   4      182.84      160.08      3.72 o
   3   1   4      650.89      664.34     11.08 o
   4   1   4      299.19      275.93      7.80 o
   5   1   4        0.01        2.83      1.59 o
   6   1   4        1.79        1.11      2.20 o
   7   1   4       39.14       35.98      4.25 o
   8   1   4       38.97       28.24      4.00 o
   9   1   4       13.68       20.30      4.95 o
  -8   2   4        2.18        6.31      5.57 o
  -7   2   4       35.58       28.11      7.27 o
  -6   2   4        2.27        0.94      1.50 o
  -5   2   4        3.96        3.48      1.03 o
  -4   2   4        5.13        3.51      1.00 o
  -3   2   4        2.01        0.87      1.95 o
  -2   2   4     1040.30      996.60     14.65 o
  -1   2   4     2295.35     2330.57     33.01 o
   0   2   4     3036.43     2760.96     37.43 o
   1   2   4        9.20       15.35      2.78 o
   2   2   4      405.52      378.86      6.81 o
   3   2   4      202.68      220.41      4.75 o
   4   2   4      215.83      221.29      5.31 o
   5   2   4       15.31       13.47      4.18 o
   6   2   4      103.80      107.77      4.44 o
   7   2   4        4.77        4.18      2.36 o
   8   2   4       16.83       24.59      4.68 o
   9   2   4        0.02       -3.21      6.41 o
  -8   3   4        0.17       -1.11      6.74 o
  -7   3   4        0.17        1.16      2.51 o
  -6   3   4      123.30      104.42      4.16 o
  -5   3   4       34.14       32.08      4.73 o
  -4   3   4      390.84      387.92      8.86 o
  -3   3   4       17.05       16.64      1.81 o
  -2   3   4       88.05       93.93      5.26 o
  -1   3   4      494.29      487.33     10.92 o
   0   3   4     1870.79     1819.77     35.25 o
   1   3   4     1870.12     1794.72     24.48 o
   2   3   4     3549.22     3636.48     51.06 o
   3   3   4     1387.94     1409.16     20.86 o
   4   3   4       72.82      103.16      3.69 o
   5   3   4        0.42       -2.01      2.36 o
   6   3   4        8.57        5.47      2.51 o
   7   3   4       90.28       93.05      4.53 o
   8   3   4       13.90       12.73      3.84 o
   9   3   4        1.76       -0.77      4.65 o
  -7   4   4        3.64        7.12      4.56 o
  -6   4   4       13.75       14.23      4.11 o
  -5   4   4      236.21      225.48     11.17 o
  -4   4   4        7.51        9.75      2.15 o
  -3   4   4        5.05        3.48      1.67 o
  -2   4   4      498.91      486.46     15.09 o
  -1   4   4      305.26      359.00      9.80 o
   0   4   4       31.20       42.91      2.30 o
   1   4   4     1602.80     1763.80     25.89 o
   2   4   4       13.14       14.09      2.50 o
   3   4   4       32.85       26.81      2.38 o
   4   4   4       13.10       16.29      4.51 o
   5   4   4      113.12      105.49      4.54 o
   6   4   4       14.91       13.28      2.97 o
   7   4   4       51.53       52.27      4.15 o
   8   4   4        5.61        7.72      3.90 o
   9   4   4        7.76       13.49      6.37 o
  -7   5   4       26.81       16.09      7.18 o
  -6   5   4       19.46       16.64      4.95 o
  -5   5   4       18.98       10.08      7.21 o
  -4   5   4       51.64       35.84      2.73 o
  -3   5   4        4.67        4.32      4.76 o
  -2   5   4       94.80       98.68      3.31 o
  -1   5   4       74.05       69.44      3.20 o
   0   5   4      159.28      164.28      4.64 o
   1   5   4     3216.14     3606.88     46.81 o
   2   5   4      359.04      348.56     11.44 o
   3   5   4      246.68      297.20     18.21 o
   4   5   4      121.28      110.82      8.47 o
   5   5   4       34.97       36.69      3.58 o
   6   5   4      255.93      245.15      8.33 o
   7   5   4        0.41        3.38      4.98 o
   8   5   4        0.01        0.74      6.07 o
   9   5   4       27.59       11.65     16.43 o
  -6   6   4       86.00       62.74      9.16 o
  -5   6   4        0.15       -0.38      6.40 o
  -4   6   4       17.27       12.53      2.30 o
  -3   6   4      347.83      388.28      8.26 o
  -2   6   4        4.17        3.67      3.87 o
  -1   6   4      345.45      348.10      7.80 o
   0   6   4      502.82      533.89     29.32 o
   1   6   4      125.17      123.75      4.62 o
   2   6   4      367.94      336.02      8.24 o
   3   6   4       22.73       14.95      3.09 o
   4   6   4       15.58       18.79      3.21 o
   5   6   4       22.72       24.73      3.51 o
   6   6   4       12.36        6.47      3.18 o
   7   6   4        0.30       -3.53      3.53 o
   8   6   4       26.92       29.41      5.41 o
  -6   7   4       56.07       31.30     10.58 o
  -5   7   4       47.55       21.09     10.11 o
  -4   7   4        0.19        3.95      3.12 o
  -3   7   4       27.13       28.82      3.29 o
  -2   7   4       50.19       43.43      3.35 o
  -1   7   4      173.18      177.16      6.67 o
   0   7   4       89.52      109.69      5.30 o
   1   7   4       66.65       66.39      3.93 o
   2   7   4       79.82       72.52      6.66 o
   3   7   4        3.45       -1.77      6.13 o
   4   7   4        1.47       -1.86      3.62 o
   5   7   4      221.18      230.64      7.60 o
   6   7   4       17.60       15.75      4.23 o
   7   7   4       30.82       33.54      5.19 o
   8   7   4        7.89       -1.46      5.89 o
  -5   8   4        0.13        0.00      5.57 o
  -4   8   4       18.91       14.42      3.51 o
  -3   8   4       12.27        8.89      5.26 o
  -2   8   4        0.21        2.53      2.07 o
  -1   8   4       90.13       97.18      8.21 o
   0   8   4      129.80      135.98      5.49 o
   1   8   4       42.08       38.11      3.36 o
   2   8   4      320.72      317.87      8.60 o
   3   8   4        2.34        3.96      3.19 o
   4   8   4      163.18      177.40      7.52 o
   5   8   4       68.19       70.17      5.61 o
   6   8   4        4.36        1.88      8.60 o
   7   8   4       50.24       64.60     10.50 o
  -4   9   4        6.00        4.10      7.71 o
  -3   9   4       14.48        2.58      6.38 o
  -2   9   4        0.67       -1.54      5.04 o
  -1   9   4       72.86       71.31      9.94 o
   0   9   4       14.22       14.76      4.20 o
   1   9   4       74.48       77.25     11.86 o
   2   9   4        2.08        4.19      4.31 o
   3   9   4        6.52        3.18      4.13 o
   4   9   4       49.29       55.01      6.02 o
   5   9   4        3.87        9.23      6.71 o
   6   9   4        0.36       -1.12      5.98 o
  -2  10   4        1.10        4.46     23.61 o
  -1  10   4       54.28       53.35     13.70 o
   0  10   4        0.43       -4.93      4.93 o
   1  10   4       43.47       45.38      4.87 o
   2  10   4       35.59       38.59      6.93 o
   3  10   4        3.80        3.67      5.33 o
   4  10   4        8.99        5.36      5.22 o
   5  10   4       16.91        7.13     15.90 o
   1  11   4       10.18        2.03     23.92 o
   2  11   4        0.21        3.02      9.68 o
  -2 -10   5        0.00       -3.26     10.83 o
  -1 -10   5        8.02        3.63      4.71 o
   0 -10   5       22.85       30.84      9.47 o
  -5  -9   5       36.47       41.82     12.81 o
  -4  -9   5        6.07        3.39      6.04 o
  -3  -9   5       52.24       49.29     10.00 o
  -2  -9   5        8.03       19.25      5.90 o
  -1  -9   5        0.10        1.32      4.54 o
   0  -9   5       15.13       21.18      9.70 o
   1  -9   5        1.49       -4.48      7.00 o
   2  -9   5        0.23        2.41      6.98 o
   3  -9   5       12.79       15.46      8.07 o
  -6  -8   5       10.58       13.92      8.30 o
  -5  -8   5       16.12       16.09      5.51 o
  -4  -8   5       58.27       51.41      4.20 o
  -3  -8   5       13.17       13.33      6.93 o
  -2  -8   5        0.78        0.87      2.90 o
  -1  -8   5       42.08       44.36      4.61 o
   0  -8   5       27.95       31.25      4.04 o
   1  -8   5       25.98       22.08      2.52 o
   2  -8   5        1.07       -0.86      4.40 o
   3  -8   5        4.55       -3.96      4.76 o
   4  -8   5        5.60       -0.20      7.80 o
  -7  -7   5       13.35        0.00      5.57 o
  -6  -7   5       74.05       84.26      7.35 o
  -5  -7   5        6.77        2.60      1.89 o
  -4  -7   5      140.40      144.37      4.77 o
  -3  -7   5      481.46      528.63     16.99 o
  -2  -7   5      152.42      163.15      5.65 o
  -1  -7   5        3.88       11.07      2.81 o
   0  -7   5      120.12      100.30      5.51 o
   1  -7   5       30.06       22.85      2.40 o
   2  -7   5        8.40        5.76      3.09 o
   3  -7   5        0.41       -1.70      3.98 o
   4  -7   5       11.30        9.35      4.39 o
   5  -7   5        0.74        0.48      4.19 o
  -7  -6   5        8.76       10.58      6.13 o
  -6  -6   5        0.03       -3.29      3.84 o
  -5  -6   5        3.45       -1.11      3.34 o
  -4  -6   5       22.55       18.66      2.31 o
  -3  -6   5      122.21      115.41      4.14 o
  -2  -6   5      252.04      275.43      7.10 o
  -1  -6   5      298.21      299.47      7.53 o
   0  -6   5        1.48        3.64      4.98 o
   1  -6   5       94.30       95.82      5.12 o
   2  -6   5       23.91       27.19      2.95 o
   3  -6   5        5.66       -0.58      3.75 o
   4  -6   5       17.30        3.95      3.23 o
   5  -6   5        1.23        1.74      3.37 o
   6  -6   5        7.77       16.09      7.18 o
  -8  -5   5       13.87       18.88      7.18 o
  -7  -5   5        9.57       12.20      5.62 o
  -6  -5   5        0.26        2.78      3.90 o
  -5  -5   5      177.17      183.50      6.40 o
  -4  -5   5      547.83      605.13     13.42 o
  -3  -5   5        7.94        7.16      1.86 o
  -2  -5   5       10.98        4.04      2.12 o
  -1  -5   5        0.04        0.93      3.48 o
   0  -5   5       50.29       51.11      2.56 o
   1  -5   5        0.69        1.67      1.35 o
   2  -5   5       76.24       74.96      7.55 o
   3  -5   5        0.23       -2.56      2.56 o
   4  -5   5        0.11       -2.25      2.25 o
   5  -5   5       39.86       33.97      3.69 o
   6  -5   5        2.20        0.49      2.96 o
   7  -5   5        1.76       -5.01      7.30 o
  -8  -4   5        0.04        4.40      5.57 o
  -7  -4   5       27.17       25.01      4.96 o
  -6  -4   5        6.69       13.37      3.95 o
  -5  -4   5       32.34       35.09      3.34 o
  -4  -4   5      139.47      142.57      5.62 o
  -3  -4   5      585.09      603.71     10.00 o
  -2  -4   5      464.32      476.04      7.81 o
  -1  -4   5      724.55      892.74     25.95 o
   0  -4   5       17.58       19.15      2.19 o
   1  -4   5      134.81      123.64      3.10 o
   2  -4   5      258.52      256.41      7.96 o
   3  -4   5       14.99       19.12      1.34 o
   4  -4   5      283.57      320.00      8.44 o
   5  -4   5       30.14       25.91      2.40 o
   6  -4   5        0.10       -1.58      1.58 o
   7  -4   5        1.01        3.29      5.57 o
  -8  -3   5       65.74       50.12      6.01 o
  -7  -3   5        3.46        2.78      4.51 o
  -6  -3   5       19.25       20.55      3.40 o
  -5  -3   5      153.22      154.65      5.85 o
  -4  -3   5      786.80      868.78     15.32 o
  -3  -3   5      407.29      471.76     18.66 o
  -2  -3   5      960.16      997.41     15.65 o
  -1  -3   5        1.74        1.56      2.20 o
   0  -3   5       34.60       34.84      1.97 o
   1  -3   5       59.39       72.76      4.79 o
   2  -3   5        1.94        0.56      1.75 o
   3  -3   5      173.18      190.58      5.51 o
   4  -3   5      295.22      327.76      8.54 o
   5  -3   5      233.61      256.38      6.28 o
   6  -3   5       50.03       51.61      2.53 o
   7  -3   5        0.20       -2.73      2.73 o
   8  -3   5        7.57        5.57      6.13 o
  -8  -2   5        0.09       -2.23      3.29 o
  -7  -2   5        5.21       -2.78      2.78 o
  -6  -2   5        3.31        1.67      2.84 o
  -5  -2   5        5.94        3.29      2.23 o
  -4  -2   5      494.18      546.94     11.03 o
  -3  -2   5        2.60        4.46      1.85 o
  -2  -2   5     4148.97     4595.72     58.31 o
  -1  -2   5       10.20        6.16      1.17 o
   0  -2   5      125.26      131.25      3.20 o
   1  -2   5     2105.21     2068.88     31.09 o
   2  -2   5        3.64        2.51      1.58 o
   3  -2   5     1748.13     1781.85     26.87 o
   4  -2   5       41.87       39.57      3.15 o
   5  -2   5        0.28       -0.51      1.94 o
   6  -2   5       87.49       97.50      4.15 o
   7  -2   5        1.16        7.58      5.08 o
   8  -2   5        2.81        8.30      5.01 o
  -8  -1   5       17.39       17.82      4.40 o
  -7  -1   5        1.15        1.18      2.11 o
  -6  -1   5      317.88      359.40     32.66 o
  -5  -1   5      224.80      247.74      7.38 o
  -4  -1   5       12.42       11.37      0.81 o
  -3  -1   5      324.41      302.66     10.53 o
  -2  -1   5     2042.69     2041.23     25.59 o
  -1  -1   5      151.34      133.55      3.26 o
   0  -1   5     1274.13     1257.27     16.56 o
   1  -1   5        2.21        0.43      1.60 o
   2  -1   5      237.94      239.64      5.69 o
   3  -1   5      171.18      175.05      5.53 o
   4  -1   5      252.53      268.92      5.95 o
   5  -1   5      131.61      132.28      4.42 o
   6  -1   5       39.54       42.80      5.01 o
   7  -1   5       26.95       24.12      3.75 o
   8  -1   5        0.40        6.74      5.62 o
   9  -1   5        6.74        5.01      6.13 o
  -8   0   5        9.05        8.30      2.73 o
  -7   0   5        9.13        1.16      2.18 o
  -6   0   5      138.09      141.44      4.20 o
  -5   0   5      422.06      460.43     24.92 o
  -4   0   5       83.52       91.61      3.20 o
  -3   0   5     1215.27     1248.47     28.24 o
  -2   0   5        0.04       -0.50      0.50 o
  -1   0   5      117.55       99.34      4.01 o
   0   0   5      124.37      126.46      2.54 o
   1   0   5     1257.30     1232.43     17.46 o
   2   0   5      966.39      937.77     26.76 o
   3   0   5     1467.12     1429.39     26.76 o
   4   0   5      249.84      245.73     10.02 o
   5   0   5       49.72       46.81      3.21 o
   6   0   5        9.49        6.74      2.30 o
   7   0   5       73.86       71.78      9.13 o
   8   0   5       16.78       11.03      4.62 o
   9   0   5        1.04       -6.07      6.07 o
  -8   1   5        0.98       -2.78      2.78 o
  -7   1   5        1.13        2.13      3.06 o
  -6   1   5        2.94       -0.77      1.43 o
  -5   1   5       11.72        9.68      1.54 o
  -4   1   5      202.43      219.58      4.38 o
  -3   1   5      112.89      113.78      3.00 o
  -2   1   5       14.18       12.53      1.18 o
  -1   1   5      361.96      339.27      5.42 o
   0   1   5      634.72      558.03      8.24 o
   1   1   5     1884.41     1849.45     22.87 o
   2   1   5       78.59      102.05      4.73 o
   3   1   5       16.14       16.39      1.95 o
   4   1   5      182.42      193.42      4.71 o
   5   1   5        9.70       13.81      2.10 o
   6   1   5       13.23        9.79      7.49 o
   7   1   5       37.14       34.66      3.32 o
   8   1   5       25.78       26.29      3.71 o
   9   1   5        0.26        8.30      7.18 o
  -8   2   5        2.97        6.13      5.01 o
  -7   2   5       13.72        7.71      2.44 o
  -6   2   5      105.03      108.05      3.16 o
  -5   2   5       47.98       32.96      1.92 o
  -4   2   5      346.47      381.05      7.74 o
  -3   2   5      346.91      375.48      7.01 o
  -2   2   5        6.56        7.05      3.04 o
  -1   2   5       19.60       16.09      1.48 o
   0   2   5        5.59        4.24      4.46 o
   1   2   5      428.88      395.78      6.63 o
   2   2   5      314.18      314.24      6.33 o
   3   2   5      278.64      272.08      6.32 o
   4   2   5      205.57      220.36      5.72 o
   5   2   5      152.04      159.90      5.08 o
   6   2   5       62.21       63.61      3.68 o
   7   2   5        0.56       -0.20      3.62 o
   8   2   5       74.11       80.76      9.47 o
   9   2   5        0.53       11.40      6.57 o
  -8   3   5        1.78        2.23      4.40 o
  -7   3   5       19.07       12.48      3.59 o
  -6   3   5       11.21       19.39      3.52 o
  -5   3   5        0.00       -0.26      1.59 o
  -4   3   5       14.70       14.67      2.17 o
  -3   3   5        8.17        7.42      2.51 o
  -2   3   5        0.57        0.08      1.34 o
  -1   3   5     1652.10     1640.84     26.33 o
   0   3   5        8.48        9.55      2.15 o
   1   3   5      251.94      240.97      5.10 o
   2   3   5      733.39      714.58     11.82 o
   3   3   5      200.93      194.85      4.87 o
   4   3   5      144.05      139.92      4.66 o
   5   3   5       10.24        7.53      2.28 o
   6   3   5        0.01       -0.88      2.28 o
   7   3   5       93.62       99.13      5.11 o
   8   3   5       51.20       53.29      5.04 o
   9   3   5       10.75        3.71      5.22 o
  -7   4   5        0.10       -1.16      7.80 o
  -6   4   5        1.96        0.23      3.95 o
  -5   4   5       16.68       18.01      2.50 o
  -4   4   5      167.42      182.01      5.61 o
  -3   4   5       59.58       52.39      6.04 o
  -2   4   5       90.46       87.55      3.01 o
  -1   4   5      479.85      524.71      9.35 o
   0   4   5      169.06      170.64      5.22 o
   1   4   5      786.66      857.44     15.20 o
   2   4   5     1010.24     1090.37     18.36 o
   3   4   5        7.00        8.00      2.12 o
   4   4   5      727.79      734.65     13.45 o
   5   4   5       79.70       85.16      4.82 o
   6   4   5       44.44       52.25      3.72 o
   7   4   5      116.41      125.85      9.94 o
   8   4   5       11.55       10.45      4.08 o
   9   4   5        7.99       -4.88      5.30 o
  -7   5   5       39.99       50.12      8.35 o
  -6   5   5       19.15       17.69      4.45 o
  -5   5   5      141.72      138.77      6.05 o
  -4   5   5       10.69       18.86      2.78 o
  -3   5   5      320.42      381.22     10.55 o
  -2   5   5       67.32       74.62      3.43 o
  -1   5   5        0.10       -1.85      1.85 o
   0   5   5        4.61        4.83      2.23 o
   1   5   5     1305.07     1313.07     21.78 o
   2   5   5      247.29      270.09      7.35 o
   3   5   5      101.62      103.79     11.14 o
   4   5   5      283.63      273.15      7.10 o
   5   5   5       34.55       37.00      6.63 o
   6   5   5       36.87       33.19      4.57 o
   7   5   5      108.63       97.79      6.50 o
   8   5   5       36.54       34.74      6.68 o
   9   5   5       13.98       17.11     17.74 o
  -6   6   5       26.11       27.73      5.42 o
  -5   6   5       16.98       28.03      3.75 o
  -4   6   5      111.48      108.93      8.66 o
  -3   6   5      147.98      171.33      4.76 o
  -2   6   5       66.66       76.13      4.05 o
  -1   6   5      557.26      615.60     12.65 o
   0   6   5       36.99       29.60      3.09 o
   1   6   5       34.93       30.04      3.39 o
   2   6   5       42.21       30.62      3.12 o
   3   6   5       37.54       36.86      5.62 o
   4   6   5      313.94      313.91      8.35 o
   5   6   5       57.42       62.52      4.45 o
   6   6   5       79.31       84.71      5.75 o
   7   6   5       43.77       28.84      5.89 o
   8   6   5        0.02        2.18      9.19 o
  -5   7   5        0.24       -1.03      4.94 o
  -4   7   5       12.58        7.96      2.58 o
  -3   7   5        0.33       -0.72      2.26 o
  -2   7   5      118.48      128.96      5.04 o
  -1   7   5       27.75       27.13      4.71 o
   0   7   5      245.83      232.62      7.27 o
   1   7   5      570.61      598.52     12.17 o
   2   7   5       95.48       94.85      5.04 o
   3   7   5      183.94      195.61      6.24 o
   4   7   5      110.85      100.85      5.34 o
   5   7   5       22.14       11.23      3.47 o
   6   7   5       18.79        9.36      6.66 o
   7   7   5       11.65       10.80      5.39 o
   8   7   5       28.89       45.09      8.50 o
  -5   8   5        1.56       -0.56      9.58 o
  -4   8   5        3.17       -1.63      3.90 o
  -3   8   5        0.12        8.29      3.90 o
  -2   8   5       51.35       55.99      4.21 o
  -1   8   5       26.13       23.47      3.87 o
   0   8   5       10.90        5.65      4.46 o
   1   8   5        1.05       -0.23      2.96 o
   2   8   5        0.81       -0.84      3.48 o
   3   8   5        4.86        0.56      4.43 o
   4   8   5       33.20       28.50      5.07 o
   5   8   5       95.09       94.06      6.59 o
   6   8   5        0.54       -4.22      4.22 o
   7   8   5        2.30        3.52      5.47 o
  -3   9   5       25.92       27.91     16.40 o
  -2   9   5        9.39        0.58      7.49 o
  -1   9   5        3.26       -0.44      3.51 o
   0   9   5        0.41        6.72      3.60 o
   1   9   5       85.46       85.02      5.70 o
   2   9   5       55.28       53.75      6.15 o
   3   9   5      190.62      189.65      7.43 o
   4   9   5        8.15       16.75      7.80 o
   5   9   5       30.90       16.88      6.43 o
   6   9   5       32.23       32.44      7.38 o
  -2  10   5        0.15       -3.46      5.01 o
  -1  10   5        0.44        5.05     10.86 o
   0  10   5       13.72       18.10      4.20 o
   1  10   5        0.40       -3.54      4.13 o
   2  10   5       15.39       16.66      6.25 o
   3  10   5        1.36       -1.53      6.09 o
   4  10   5        1.89       10.46      5.70 o
   5  10   5        0.15        1.31      8.22 o
  -4  -9   6        3.58        0.52      8.05 o
  -3  -9   6        8.18        5.52      5.68 o
  -2  -9   6       97.77       95.42      7.20 o
  -1  -9   6       63.65       47.94      8.35 o
   0  -9   6       96.17      131.70     11.10 o
   1  -9   6       50.32       63.50     11.86 o
   2  -9   6        2.98        9.21     17.79 o
  -5  -8   6       56.11       48.45     11.81 o
  -4  -8   6        2.14       12.78      5.31 o
  -3  -8   6      110.54      120.32      6.60 o
  -2  -8   6        9.33       12.11      9.16 o
  -1  -8   6       16.68       13.50      6.93 o
   0  -8   6       18.53       12.50      5.45 o
   1  -8   6        8.08       10.75      5.56 o
   2  -8   6        0.35       -5.52      9.50 o
   3  -8   6        0.14        3.29      6.06 o
   4  -8   6        1.97        3.72      5.48 o
  -6  -7   6       12.28        8.30      5.01 o
  -5  -7   6        1.12        0.80      1.34 o
  -4  -7   6        5.28        3.29      2.03 o
  -3  -7   6       35.42       33.32      3.51 o
  -2  -7   6      264.74      258.52      7.56 o
  -1  -7   6       39.01       38.32      3.70 o
   0  -7   6      312.90      325.44      8.77 o
   1  -7   6       25.85       32.49      7.55 o
   2  -7   6       24.63       27.89      3.71 o
   3  -7   6        7.62        3.38      3.36 o
   4  -7   6       16.55       18.88      5.36 o
   5  -7   6        0.14       -1.54      4.93 o
  -7  -6   6        4.08       -1.11      5.62 o
  -6  -6   6        2.14       -3.29      3.84 o
  -5  -6   6        2.63        1.67      3.40 o
  -4  -6   6       23.30       16.24      2.09 o
  -3  -6   6      275.14      291.09     18.04 o
  -2  -6   6        1.59       -2.43      2.44 o
  -1  -6   6        0.40       -1.46      2.80 o
   0  -6   6       22.50       16.97      3.59 o
   1  -6   6        0.12        0.57      2.23 o
   2  -6   6       16.94       19.08      3.06 o
   3  -6   6       47.56       38.58      4.65 o
   4  -6   6        3.75       -1.64      3.31 o
   5  -6   6        8.42       -1.64      3.15 o
   6  -6   6        5.56        5.01      6.13 o
  -7  -5   6        0.04       -1.67      4.46 o
  -6  -5   6       36.81       31.30      5.01 o
  -5  -5   6       75.42       76.63      4.96 o
  -4  -5   6        7.57        6.51      1.36 o
  -3  -5   6       11.84       10.39      1.50 o
  -2  -5   6        0.20       -1.03      2.30 o
  -1  -5   6       47.20       49.58      2.82 o
   0  -5   6      181.90      182.26      7.91 o
   1  -5   6        0.61        4.01      2.23 o
   2  -5   6      110.26      102.42      4.26 o
   3  -5   6      100.20       89.44      4.56 o
   4  -5   6        9.97        8.25      3.04 o
   5  -5   6       61.21       66.95      4.99 o
   6  -5   6        2.71        1.20      3.73 o
   7  -5   6        2.31       -1.67      6.13 o
  -8  -4   6        0.01       -5.01      5.01 o
  -7  -4   6       10.87        2.78      4.51 o
  -6  -4   6        0.03       -2.78      3.34 o
  -5  -4   6        0.27        2.78      2.78 o
  -4  -4   6      419.03      476.50     11.36 o
  -3  -4   6       73.91       73.47      2.70 o
  -2  -4   6       77.45       67.06      6.35 o
  -1  -4   6      254.00      256.14      5.79 o
   0  -4   6      504.51      462.75      9.33 o
   1  -4   6       62.52       67.52      3.15 o
   2  -4   6       32.63       34.17      2.53 o
   3  -4   6       74.31       74.56      2.71 o
   4  -4   6        9.14        8.30      1.70 o
   5  -4   6      135.41      133.70      4.62 o
   6  -4   6        2.63        6.02      4.43 o
   7  -4   6        0.89       12.20      6.57 o
  -8  -3   6        5.11        8.85      5.62 o
  -7  -3   6       83.63      102.47      6.68 o
  -6  -3   6      135.07      142.01      6.74 o
  -5  -3   6        3.70        1.67      2.84 o
  -4  -3   6        8.48        5.01      2.23 o
  -3  -3   6        0.60        1.36      1.11 o
  -2  -3   6       50.44       51.12      2.10 o
  -1  -3   6      141.22      147.23      8.83 o
   0  -3   6       35.90       26.73      2.20 o
   1  -3   6      345.62      367.92      7.19 o
   2  -3   6      100.63       90.29      4.46 o
   3  -3   6       49.33       52.04      4.68 o
   4  -3   6      248.42      271.35      7.63 o
   5  -3   6       39.72       30.19      2.48 o
   6  -3   6        8.38        3.58      2.51 o
   7  -3   6       12.08        6.13      3.40 o
   8  -3   6        7.06        9.41      6.07 o
  -8  -2   6       10.27        7.24      4.46 o
  -7  -2   6        3.35        5.01      3.40 o
  -6  -2   6      228.22      240.36      8.08 o
  -5  -2   6       95.48      115.28      5.07 o
  -4  -2   6      113.07      116.28      4.65 o
  -3  -2   6      246.28      275.77      7.15 o
  -2  -2   6     1517.56     1541.48     21.59 o
  -1  -2   6      912.44      919.58     12.62 o
   0  -2   6      156.44      150.31      8.72 o
   1  -2   6      367.78      371.36     18.32 o
   2  -2   6      246.20      221.97     11.61 o
   3  -2   6       60.30       66.66      3.67 o
   4  -2   6      487.50      510.62     12.07 o
   5  -2   6       19.76       13.42      2.48 o
   6  -2   6        5.28        4.30      2.22 o
   7  -2   6       24.10       20.35      5.48 o
   8  -2   6        0.69       -1.67      5.01 o
  -8  -1   6       22.42       19.49      4.40 o
  -7  -1   6      129.56      149.42      7.52 o
  -6  -1   6       34.91       41.82      3.34 o
  -5  -1   6       12.33       13.37      2.23 o
  -4  -1   6      271.51      322.62      6.41 o
  -3  -1   6       44.03       38.65      2.39 o
  -2  -1   6      141.62      140.16      6.49 o
  -1  -1   6       28.48       26.41      1.48 o
   0  -1   6      121.74      113.26      2.83 o
   1  -1   6      860.09      867.33     19.49 o
   2  -1   6      482.86      510.15     14.93 o
   3  -1   6      192.21      207.23      5.77 o
   4  -1   6     1049.57     1149.12     19.19 o
   5  -1   6      140.56      159.95      8.02 o
   6  -1   6        3.47        1.29      2.36 o
   7  -1   6       85.31      101.26      4.56 o
   8  -1   6       19.70       18.01      6.12 o
  -8   0   6        0.28        0.00      5.57 o
  -7   0   6       43.84       37.18      2.62 o
  -6   0   6       67.80       68.54      6.99 o
  -5   0   6       42.28       37.54      2.12 o
  -4   0   6        1.65        1.11      1.22 o
  -3   0   6      364.66      399.26     12.67 o
  -2   0   6     1738.59     1707.10     19.68 o
  -1   0   6       90.39       91.76      5.40 o
   0   0   6      192.29      157.94      6.18 o
   1   0   6     1558.47     1440.74     29.63 o
   2   0   6      465.80      448.09      8.80 o
   3   0   6       36.85       24.92      2.30 o
   4   0   6       64.73       71.27      3.06 o
   5   0   6       71.85       68.93      5.65 o
   6   0   6      159.28      166.50      5.70 o
   7   0   6       21.11       19.81      3.08 o
   8   0   6        8.86       13.49      4.79 o
   9   0   6        0.40       -1.67      6.74 o
  -8   1   6       22.86       38.54      6.74 o
  -7   1   6        0.21        0.03      1.95 o
  -6   1   6       25.69       21.28      1.66 o
  -5   1   6       25.98       28.67      1.90 o
  -4   1   6       13.27        7.42      1.35 o
  -3   1   6        0.44       -0.74      2.23 o
  -2   1   6      283.59      261.41      7.60 o
  -1   1   6       38.65       41.82      1.32 o
   0   1   6        3.74        0.93      1.09 o
   1   1   6       21.52       16.42      1.38 o
   2   1   6       23.81       22.21      4.96 o
   3   1   6       44.13       42.33      2.58 o
   4   1   6      666.91      661.24     39.01 o
   5   1   6        0.49        5.15      2.16 o
   6   1   6      557.63      589.45     12.91 o
   7   1   6       51.02       51.73      4.06 o
   8   1   6       11.80        4.45     11.70 o
   9   1   6        3.50        4.17      5.26 o
  -8   2   6        0.54       -6.07      6.07 o
  -7   2   6        0.08        1.76      1.95 o
  -6   2   6       38.28       39.69      7.27 o
  -5   2   6       28.63       19.81      4.15 o
  -4   2   6        0.80        1.03      1.39 o
  -3   2   6      120.81      124.52      3.39 o
  -2   2   6      543.97      558.72     16.68 o
  -1   2   6      155.19      129.12      3.41 o
   0   2   6     1267.24     1163.38     15.78 o
   1   2   6       50.23       50.90      5.37 o
   2   2   6        2.31        3.71      1.34 o
   3   2   6      799.08      767.59     13.19 o
   4   2   6       66.81       62.75      4.59 o
   5   2   6       44.23       51.96      3.82 o
   6   2   6       12.78       13.40      2.50 o
   7   2   6        4.95        1.39      2.38 o
   8   2   6        0.01       -3.59      4.11 o
   9   2   6        3.18        4.40      8.80 o
  -8   3   6        5.91        1.67      6.13 o
  -7   3   6        7.69        4.20      3.70 o
  -6   3   6       24.65       36.16      4.10 o
  -5   3   6       39.25       35.18      2.94 o
  -4   3   6       34.48       41.15      4.46 o
  -3   3   6      338.51      393.40      9.83 o
  -2   3   6       45.95       44.05      3.93 o
  -1   3   6       70.68       70.68      3.33 o
   0   3   6      195.78      206.77     12.11 o
   1   3   6       67.76       63.17      2.87 o
   2   3   6        0.23       -0.18      1.78 o
   3   3   6      212.81      235.66      8.35 o
   4   3   6        2.99        1.72      2.14 o
   5   3   6      242.45      259.80      7.31 o
   6   3   6      181.82      184.43      7.77 o
   7   3   6        0.67       -3.31      3.31 o
   8   3   6       30.98       36.22      4.61 o
   9   3   6       10.48       11.10      6.93 o
  -7   4   6        2.04        6.49      7.49 o
  -6   4   6        0.71        1.86      2.28 o
  -5   4   6       60.96       56.81      4.09 o
  -4   4   6        2.20        5.49      2.56 o
  -3   4   6        8.80        7.24      1.98 o
  -2   4   6        1.45       -1.39      1.39 o
  -1   4   6      220.27      195.61      5.07 o
   0   4   6       26.55       34.80      3.59 o
   1   4   6      246.05      254.89      5.78 o
   2   4   6      201.50      171.20      5.01 o
   3   4   6      551.87      560.79     11.70 o
   4   4   6       55.75       50.74      6.93 o
   5   4   6       15.80       13.15      3.06 o
   6   4   6        4.86       -2.33      3.70 o
   7   4   6       46.92       45.98      4.67 o
   8   4   6       13.67       13.95      7.43 o
   9   4   6        5.27        2.96      4.95 o
  -7   5   6        0.05       -5.01      6.13 o
  -6   5   6        8.27        7.92      2.48 o
  -5   5   6       41.45       40.87      9.83 o
  -4   5   6       66.77       75.84      4.48 o
  -3   5   6       86.35       91.92      3.77 o
  -2   5   6      270.40      286.61      6.66 o
  -1   5   6       29.00       26.42      3.43 o
   0   5   6     1041.63     1157.68     19.20 o
   1   5   6      247.34      248.91      6.27 o
   2   5   6       16.16       17.50      2.60 o
   3   5   6       13.44       13.28      2.83 o
   4   5   6        4.49        1.75      2.64 o
   5   5   6       56.94       60.16      9.58 o
   6   5   6      188.01      183.24      7.19 o
   7   5   6       24.44       25.74      4.76 o
   8   5   6       40.65       36.91      5.42 o
  -6   6   6        6.02       -5.57      6.13 o
  -5   6   6        1.48        4.88      4.73 o
  -4   6   6        5.53        4.70      2.54 o
  -3   6   6        7.58        4.71      1.57 o
  -2   6   6        0.01        1.84      2.49 o
  -1   6   6       24.74       25.56      3.21 o
   0   6   6        1.80        2.01      4.18 o
   1   6   6        1.75       -2.93      2.93 o
   2   6   6      176.44      167.81      5.81 o
   3   6   6      161.97      158.04      8.05 o
   4   6   6      341.35      333.62      8.81 o
   5   6   6       92.42       72.86      4.83 o
   6   6   6       21.08       20.47      3.75 o
   7   6   6        1.50        2.56      3.85 o
   8   6   6      144.62      153.11     28.43 o
  -5   7   6        6.72        3.03      6.07 o
  -4   7   6        5.91        5.80      3.12 o
  -3   7   6       73.66       67.40      5.12 o
  -2   7   6        1.42        1.58      2.76 o
  -1   7   6      322.75      354.80     11.97 o
   0   7   6       50.55       39.54      4.09 o
   1   7   6      296.50      303.42      8.42 o
   2   7   6       16.94       16.21      3.10 o
   3   7   6       32.75       38.01      4.71 o
   4   7   6      106.21      111.78      7.80 o
   5   7   6      142.41      132.86      6.33 o
   6   7   6        0.22       -4.91      4.91 o
   7   7   6       98.22       91.69      8.25 o
   8   7   6        0.94        0.56      5.97 o
  -4   8   6       10.49       10.95      8.10 o
  -3   8   6        0.14        2.57      4.48 o
  -2   8   6      248.16      256.47     20.83 o
  -1   8   6        2.57       -1.27      7.77 o
   0   8   6        5.48       -0.89      6.93 o
   1   8   6       36.88       21.09      3.59 o
   2   8   6        1.79        0.66      3.19 o
   3   8   6        8.21        6.40      3.58 o
   4   8   6       76.44       73.40      5.91 o
   5   8   6       29.71       24.37      5.36 o
   6   8   6       85.27       95.01      8.55 o
   7   8   6       87.71       78.64      9.30 o
  -3   9   6        0.85       -5.63      5.63 o
  -2   9   6       61.61       64.67      9.19 o
  -1   9   6       48.39       36.27      4.90 o
   0   9   6       12.50       14.30      7.55 o
   1   9   6      148.21      137.87      6.67 o
   2   9   6        1.85        6.42      4.51 o
   3   9   6        5.47        6.81      4.28 o
   4   9   6       32.01       32.97      5.91 o
   5   9   6       26.98       26.17      6.27 o
   6   9   6       17.41       23.77      7.28 o
  -2  10   6        0.14       -8.02      8.92 o
  -1  10   6        0.16       -0.44      7.01 o
   0  10   6        5.15       10.14      7.32 o
   1  10   6        1.82        4.61      5.26 o
   2  10   6       15.85       11.40      8.94 o
   3  10   6        0.52       -3.29      6.24 o
   4  10   6       48.88       51.95      9.27 o
   5  10   6        0.81       -7.62      7.65 o
  -3  -9   7       59.90       60.00      7.08 o
  -2  -9   7        0.04       -3.61      5.85 o
  -1  -9   7       91.70       94.58     12.31 o
   0  -9   7        6.52       -1.00      7.22 o
   1  -9   7        0.14       -7.40      7.40 o
   2  -9   7       14.91        1.40     10.00 o
  -5  -8   7        2.56        2.78      8.41 o
  -4  -8   7       32.68       44.89      6.22 o
  -3  -8   7        0.03       -0.33      4.46 o
  -2  -8   7        4.80       -0.46      6.13 o
  -1  -8   7       20.43       19.32      3.91 o
   0  -8   7        8.54       18.27      6.29 o
   1  -8   7      107.13       98.74      9.06 o
   2  -8   7       69.18       93.62     16.87 o
   3  -8   7        2.64       -1.10      7.00 o
  -6  -7   7        0.40       11.08      4.40 o
  -5  -7   7       18.77       18.43      5.68 o
  -4  -7   7       88.92       91.06      3.92 o
  -3  -7   7        0.51       -1.59      3.26 o
  -2  -7   7      167.97      167.16      6.87 o
  -1  -7   7       25.23       35.34      3.85 o
   0  -7   7        0.83        3.29      2.87 o
   1  -7   7        2.21       -2.26      5.26 o
   2  -7   7        4.08        6.17      2.95 o
   3  -7   7       41.18       37.46      4.80 o
   4  -7   7        2.74        3.08      4.10 o
   5  -7   7       15.31       19.79      6.38 o
  -7  -6   7       21.88       22.72      6.07 o
  -6  -6   7        0.18        5.57      5.57 o
  -5  -6   7       91.85       96.85      6.52 o
  -4  -6   7       86.21       83.16      5.01 o
  -3  -6   7       24.09       23.22      2.89 o
  -2  -6   7        6.73        4.08      3.06 o
  -1  -6   7      129.69      127.11      5.05 o
   0  -6   7       63.22       53.22      4.01 o
   1  -6   7      210.59      212.80      6.01 o
   2  -6   7       56.14       53.99      4.65 o
   3  -6   7       47.96       42.79      4.02 o
   4  -6   7       35.56       43.50     12.45 o
   5  -6   7        3.23       -2.94      8.63 o
   6  -6   7        1.66        3.29      6.07 o
  -7  -5   7        0.29        1.11      5.62 o
  -6  -5   7        3.18        3.29      3.84 o
  -5  -5   7       56.67       55.64      4.57 o
  -4  -5   7        5.68        3.95      0.56 o
  -3  -5   7       70.67       67.72      3.30 o
  -2  -5   7      104.89      104.09      6.66 o
  -1  -5   7       84.60       70.38      4.07 o
   0  -5   7      333.18      350.27      8.68 o
   1  -5   7       66.17       66.60      3.65 o
   2  -5   7       28.73       28.76      2.34 o
   3  -5   7        6.29        8.34      1.58 o
   4  -5   7        0.43        1.80      3.20 o
   5  -5   7        0.19        5.84      3.52 o
   6  -5   7        7.38        6.08      4.67 o
  -8  -4   7        6.80       10.58      6.74 o
  -7  -4   7        5.05       -0.56      5.07 o
  -6  -4   7       67.45       62.88      5.62 o
  -5  -4   7      152.95      168.47      6.74 o
  -4  -4   7       31.69       36.20      4.57 o
  -3  -4   7       39.95       40.58      2.21 o
  -2  -4   7       83.55       82.37      7.60 o
  -1  -4   7       27.04       30.63      2.77 o
   0  -4   7       18.50       13.84      2.49 o
   1  -4   7      239.00      241.29      5.19 o
   2  -4   7        2.82        4.33      2.43 o
   3  -4   7      428.68      473.96     18.46 o
   4  -4   7        8.15       11.69      2.15 o
   5  -4   7       97.36      101.55      5.40 o
   6  -4   7        3.32        1.76      2.55 o
   7  -4   7        3.49       -5.57      6.13 o
  -8  -3   7        7.89        9.41      4.51 o
  -7  -3   7        0.55        1.11      3.34 o
  -6  -3   7       30.19       29.96      4.40 o
  -5  -3   7        3.71        1.11      2.23 o
  -4  -3   7      172.60      168.47      6.13 o
  -3  -3   7       70.56       89.92      3.65 o
  -2  -3   7      329.08      360.36     11.61 o
  -1  -3   7       22.40       14.71      4.18 o
   0  -3   7      648.28      688.45     11.60 o
   1  -3   7        8.25        7.02      1.78 o
   2  -3   7       22.32       22.27      5.26 o
   3  -3   7       59.73       60.16      5.37 o
   4  -3   7       38.36       38.06      6.63 o
   5  -3   7       34.01       26.66      3.35 o
   6  -3   7       10.10        3.73      2.36 o
   7  -3   7       15.93       17.26      3.28 o
   8  -3   7        0.09        8.85      6.57 o
  -8  -2   7       21.60       11.08      5.01 o
  -7  -2   7       58.76       69.00      5.51 o
  -6  -2   7        0.79        0.56      2.84 o
  -5  -2   7      318.95      344.06      8.74 o
  -4  -2   7        2.78        2.91      2.11 o
  -3  -2   7     1105.99     1126.90     24.45 o
  -2  -2   7       96.16       99.02      2.69 o
  -1  -2   7       86.05       90.67      2.92 o
   0  -2   7        0.50        0.24      2.23 o
   1  -2   7      476.18      485.56      7.98 o
   2  -2   7        2.08        3.62      1.95 o
   3  -2   7     1686.14     1748.08     29.98 o
   4  -2   7       15.07       10.87      2.50 o
   5  -2   7       94.57      108.24      4.62 o
   6  -2   7       13.41        5.55      2.49 o
   7  -2   7        1.49        0.32      2.48 o
   8  -2   7       67.37       83.09     16.99 o
  -8  -1   7        5.97       -1.67      3.40 o
  -7  -1   7       13.12       11.70      3.40 o
  -6  -1   7      124.48      126.70      5.29 o
  -5  -1   7       11.65       13.92      2.84 o
  -4  -1   7      156.39      173.57      4.40 o
  -3  -1   7       24.16       26.69      1.67 o
  -2  -1   7        6.70        4.92      1.34 o
  -1  -1   7      276.53      265.69      5.14 o
   0  -1   7      856.71      792.07     19.24 o
   1  -1   7      895.11      977.20     25.14 o
   2  -1   7      642.59      590.63     11.76 o
   3  -1   7      604.96      587.38     12.13 o
   4  -1   7      128.76      122.18      4.59 o
   5  -1   7      500.63      531.85     24.45 o
   6  -1   7        5.52        6.40      3.90 o
   7  -1   7       19.23       18.93      3.66 o
   8  -1   7        0.77       -1.11      5.62 o
  -8   0   7        0.57        0.56      3.95 o
  -7   0   7       35.62       40.90      6.18 o
  -6   0   7      114.70      119.73      4.29 o
  -5   0   7       29.84       30.63      1.87 o
  -4   0   7      421.95      452.89      7.99 o
  -3   0   7      487.37      473.93      7.27 o
  -2   0   7      588.69      588.76      7.99 o
  -1   0   7      133.29      133.53      3.14 o
   0   0   7     2600.31     2598.13     32.37 o
   1   0   7      823.83      803.60     11.79 o
   2   0   7     5755.70     6305.48     81.95 o
   3   0   7       25.41       25.80      3.09 o
   4   0   7      275.14      287.79     12.36 o
   5   0   7       24.83       24.17      2.93 o
   6   0   7       82.60       71.13      4.41 o
   7   0   7       10.64       13.16      7.24 o
   8   0   7       34.55       26.39      5.52 o
   9   0   7       14.42       11.08      6.57 o
  -8   1   7       14.26        8.30      5.57 o
  -7   1   7       42.96       38.81      3.54 o
  -6   1   7        6.21        0.00      1.99 o
  -5   1   7      363.27      429.10      9.86 o
  -4   1   7        6.20        4.74      2.23 o
  -3   1   7       40.29       40.52      2.08 o
  -2   1   7       72.07       74.27      3.26 o
  -1   1   7        0.58        1.95      0.84 o
   0   1   7      158.87      168.24      3.98 o
   1   1   7     1064.25     1036.64     14.60 o
   2   1   7     2397.61     2472.33     34.37 o
   3   1   7      450.65      481.23     10.33 o
   4   1   7      835.75      849.44     16.54 o
   5   1   7       91.29       92.49      4.24 o
   6   1   7       10.51       13.05      6.38 o
   7   1   7        6.40        6.32      3.06 o
   8   1   7      165.84      165.02     10.94 o
   9   1   7        2.44       -1.78      5.27 o
  -8   2   7        2.87        2.23      4.96 o
  -7   2   7       18.45       19.47      2.75 o
  -6   2   7        1.53       -0.27      2.38 o
  -5   2   7      144.80      173.08      5.28 o
  -4   2   7      176.28      201.39      6.01 o
  -3   2   7        0.67       -1.99      1.99 o
  -2   2   7      346.12      336.81     14.84 o
  -1   2   7       71.45       75.14      4.23 o
   0   2   7      771.65      818.75     11.46 o
   1   2   7      612.29      674.47     10.30 o
   2   2   7      712.04      733.76     12.17 o
   3   2   7        5.25        7.60      2.51 o
   4   2   7        9.36        6.67      2.33 o
   5   2   7        8.26        4.89      2.27 o
   6   2   7       54.12       54.89      4.57 o
   7   2   7       82.10       83.65      5.62 o
   8   2   7        0.68        9.97      4.91 o
   9   2   7       30.70       38.60      9.21 o
  -7   3   7        4.80        3.72      4.56 o
  -6   3   7       44.99       46.64      7.55 o
  -5   3   7       17.88       17.41      2.55 o
  -4   3   7       18.52       14.20      2.25 o
  -3   3   7        5.06        5.44      3.37 o
  -2   3   7       90.50       87.10      4.04 o
  -1   3   7       28.84       23.97      1.70 o
   0   3   7       49.82       54.61      2.59 o
   1   3   7      304.82      274.34      7.02 o
   2   3   7      254.75      234.83      5.55 o
   3   3   7      120.36      141.03      4.71 o
   4   3   7      681.55      671.62     12.89 o
   5   3   7      203.01      190.49     22.64 o
   6   3   7        3.76        4.60      2.78 o
   7   3   7        0.31       -2.88      2.96 o
   8   3   7        3.29       -2.55      4.29 o
   9   3   7        6.31        8.66     12.53 o
  -7   4   7        3.42        6.40      6.45 o
  -6   4   7       68.40       51.95      6.46 o
  -5   4   7       13.54       10.41      2.55 o
  -4   4   7        1.64       -0.80      2.07 o
  -3   4   7        0.74        2.23      3.04 o
  -2   4   7      176.10      171.27      5.18 o
  -1   4   7       89.70       92.47      3.84 o
   0   4   7       45.08       30.28      3.10 o
   1   4   7      629.94      653.20     11.49 o
   2   4   7       13.46       11.49      2.31 o
   3   4   7       61.36       58.38      3.97 o
   4   4   7        2.76        7.30      2.50 o
   5   4   7       18.17       18.88      3.09 o
   6   4   7       83.99       87.37      4.78 o
   7   4   7       26.87       28.85      5.11 o
   8   4   7        1.12       -3.37      5.85 o
   9   4   7        0.01       -0.63      5.95 o
  -6   5   7        0.14        5.01      6.68 o
  -5   5   7       22.95       17.58      3.69 o
  -4   5   7        0.06        0.31      3.51 o
  -3   5   7        0.28        1.16      2.37 o
  -2   5   7       37.25       35.43      3.90 o
  -1   5   7       11.87       14.81      2.78 o
   0   5   7       24.06       29.53      4.76 o
   1   5   7     1173.49     1124.19     18.43 o
   2   5   7       16.10       24.10      3.62 o
   3   5   7     1044.53     1037.06     19.34 o
   4   5   7      192.09      204.01      6.13 o
   5   5   7       26.90       30.96      4.08 o
   6   5   7      135.30      135.54      6.18 o
   7   5   7        8.28        1.46     10.05 o
   8   5   7        3.59       -4.09      6.10 o
  -6   6   7        0.31       -4.40      7.24 o
  -5   6   7        0.78       -0.36      4.44 o
  -4   6   7        2.58       -2.71      2.71 o
  -3   6   7        4.98        0.56      2.04 o
  -2   6   7       97.34       95.07      4.26 o
  -1   6   7       64.85       71.90      3.93 o
   0   6   7      134.50      142.04      5.28 o
   1   6   7       21.13       19.73      3.12 o
   2   6   7       52.91       63.02      3.94 o
   3   6   7      154.54      161.18      6.44 o
   4   6   7      120.06       97.90      8.41 o
   5   6   7       40.61       35.70      4.44 o
   6   6   7        3.91       -2.07      4.18 o
   7   6   7        8.97       16.29      4.41 o
   8   6   7        4.05        2.95      6.66 o
  -5   7   7       13.17       11.68     10.86 o
  -4   7   7       27.71       30.34      4.39 o
  -3   7   7        1.73        5.63      2.51 o
  -2   7   7       20.33       22.95      3.21 o
  -1   7   7        2.86        5.72      3.06 o
   0   7   7        1.46        2.76      4.71 o
   1   7   7        2.88        0.10      3.08 o
   2   7   7      146.41      128.45      5.65 o
   3   7   7      295.96      282.13      8.11 o
   4   7   7      195.15      200.61      7.23 o
   5   7   7        8.81       20.29      4.43 o
   6   7   7        3.78       -0.58      4.95 o
   7   7   7        2.16       -2.23      7.45 o
   8   7   7       29.52       27.00      7.37 o
  -4   8   7        0.91       -0.19      3.29 o
  -3   8   7        0.89        3.47      3.85 o
  -2   8   7        0.05       -0.81      3.06 o
  -1   8   7       30.12       34.40      8.41 o
   0   8   7       21.86       13.33      3.47 o
   1   8   7       24.45       29.95      5.60 o
   2   8   7       51.06       48.39      5.85 o
   3   8   7      440.03      433.74     10.85 o
   4   8   7        7.68       10.99      4.55 o
   5   8   7      171.53      155.75     24.03 o
   6   8   7        2.82        2.73     11.39 o
   7   8   7        3.22        4.53      6.10 o
  -3   9   7        0.64       -1.23      5.72 o
  -2   9   7        1.60       -4.09      4.51 o
  -1   9   7        0.16       -1.13      4.75 o
   0   9   7        0.29        2.25      8.08 o
   1   9   7        0.14        1.59      3.88 o
   2   9   7       20.95       20.63      4.43 o
   3   9   7        0.28        0.07      4.98 o
   4   9   7       12.33        5.81      5.09 o
   5   9   7        0.04       -1.03      6.82 o
   6   9   7        6.20        6.02      7.47 o
  -1  10   7        0.06        9.82      7.63 o
   0  10   7       34.58       21.25      6.33 o
   1  10   7       13.24       19.96      7.77 o
   2  10   7      129.19      137.70     10.72 o
   3  10   7        1.31        2.10     13.34 o
   4  10   7      115.57      119.45     11.48 o
   5  10   7       26.19       22.36      8.30 o
  -2  -9   8       28.22       25.50      6.26 o
  -1  -9   8       23.15       19.94      8.25 o
   0  -9   8       62.73       41.37      9.43 o
   1  -9   8        1.18      -11.75     11.75 o
  -4  -8   8        2.57        7.74      9.47 o
  -3  -8   8       44.35       47.87      6.34 o
  -2  -8   8        4.89        9.39      4.22 o
  -1  -8   8       18.06       33.33     10.53 o
   0  -8   8       90.96       90.56      6.32 o
   1  -8   8       20.63       33.47      7.13 o
   2  -8   8       63.69       76.24     10.13 o
   3  -8   8        0.08       -7.30      7.30 o
  -6  -7   8       16.59       10.02      7.74 o
  -5  -7   8       16.71       32.36     12.36 o
  -4  -7   8        7.82       -0.56      2.71 o
  -3  -7   8      165.75      148.95      6.36 o
  -2  -7   8       57.14       50.09      5.54 o
  -1  -7   8      139.00      103.90      6.82 o
   0  -7   8        2.29        5.35      4.98 o
   1  -7   8       17.13       21.33      3.11 o
   2  -7   8       57.23       42.63     14.59 o
   3  -7   8       10.15       11.20      3.60 o
   4  -7   8        8.31        8.52      4.91 o
  -6  -6   8       14.61       18.43      6.07 o
  -5  -6   8       13.93       13.92      4.40 o
  -4  -6   8       12.35       10.02      2.84 o
  -3  -6   8       40.00       33.48      4.57 o
  -2  -6   8       23.52       20.65      3.65 o
  -1  -6   8      215.90      222.97      6.70 o
   0  -6   8       14.77       17.43      6.18 o
   1  -6   8      151.58      156.92      5.69 o
   2  -6   8       85.38       89.90      6.49 o
   3  -6   8       77.86       73.53      8.30 o
   4  -6   8       22.19       19.17      5.02 o
   5  -6   8       47.07       25.09      5.43 o
  -7  -5   8        6.87        9.41      5.51 o
  -6  -5   8        0.85        0.56      4.51 o
  -5  -5   8        0.23        0.56      3.95 o
  -4  -5   8        2.09       -3.40      3.40 o
  -3  -5   8      377.23      388.88      8.15 o
  -2  -5   8       32.55       23.97      5.04 o
  -1  -5   8      136.25      148.83      5.24 o
   0  -5   8       33.39       25.80      2.95 o
   1  -5   8       24.38       23.99      3.90 o
   2  -5   8      107.71      102.18      3.77 o
   3  -5   8        0.17       -0.48      1.48 o
   4  -5   8      151.18      176.05      5.42 o
   5  -5   8        0.21        3.69      8.08 o
   6  -5   8        6.31        0.40      4.06 o
  -7  -4   8       17.34       13.37      4.51 o
  -6  -4   8       69.71       65.88      5.74 o
  -5  -4   8        0.02        2.23      3.29 o
  -4  -4   8       19.74       20.55      3.84 o
  -3  -4   8       81.17       89.92      3.10 o
  -2  -4   8        9.02       12.65      2.53 o
  -1  -4   8      570.47      566.27     14.03 o
   0  -4   8        3.46        6.16      2.34 o
   1  -4   8      737.06      767.15     13.78 o
   2  -4   8       28.44       27.08      3.84 o
   3  -4   8      141.34      142.67      5.54 o
   4  -4   8        4.55        3.11      1.97 o
   5  -4   8       14.49        7.51      3.44 o
   6  -4   8       15.30       10.66      3.03 o
   7  -4   8        6.17        8.30      6.68 o
  -8  -3   8        2.42       -7.24      7.74 o
  -7  -3   8        2.28       13.92      4.40 o
  -6  -3   8        0.10        5.57      3.90 o
  -5  -3   8       21.20       20.55      3.40 o
  -4  -3   8      132.36      137.55      8.13 o
  -3  -3   8       43.03       42.50      5.76 o
  -2  -3   8      530.27      569.44     10.28 o
  -1  -3   8      436.55      452.13      7.42 o
   0  -3   8      150.92      147.49      4.13 o
   1  -3   8       30.09       24.72      2.24 o
   2  -3   8      119.68      123.09      4.25 o
   3  -3   8       27.44       34.51      7.43 o
   4  -3   8        9.64        4.91      2.53 o
   5  -3   8       66.65       64.54      5.01 o
   6  -3   8       11.15        8.83      4.10 o
   7  -3   8        7.08       14.65      3.61 o
  -8  -2   8       33.98       38.54     11.14 o
  -7  -2   8        8.87        8.85      3.95 o
  -6  -2   8       27.50       17.26      3.90 o
  -5  -2   8       13.68       11.70      2.73 o
  -4  -2   8        4.53        8.05      2.60 o
  -3  -2   8      158.69      167.96      3.90 o
  -2  -2   8     1028.32     1022.17     14.49 o
  -1  -2   8      142.72      131.10      3.23 o
   0  -2   8      496.11      488.28      9.19 o
   1  -2   8      252.23      222.84      5.42 o
   2  -2   8       37.47       31.23      4.43 o
   3  -2   8      207.97      203.82      6.41 o
   4  -2   8      309.30      315.77      8.90 o
   5  -2   8       18.28       18.44      4.15 o
   6  -2   8       34.82       40.83      4.07 o
   7  -2   8        1.24        1.59      3.88 o
   8  -2   8        2.63        0.86      6.52 o
  -8  -1   8        7.28        8.85      6.57 o
  -7  -1   8       19.35       11.70      2.73 o
  -6  -1   8       15.21        9.41      2.73 o
  -5  -1   8       96.62      104.18      5.21 o
  -4  -1   8        1.55        0.26      4.14 o
  -3  -1   8      151.38      150.37      5.74 o
  -2  -1   8       18.61       13.82      1.41 o
  -1  -1   8      636.96      611.38      9.24 o
   0  -1   8      146.56      121.01      3.46 o
   1  -1   8     1062.04     1081.48     16.46 o
   2  -1   8      133.45      145.70      5.15 o
   3  -1   8        0.22        0.56      2.18 o
   4  -1   8       22.81       28.72      4.43 o
   5  -1   8       91.76       88.75      4.48 o
   6  -1   8       30.95       25.38      3.66 o
   7  -1   8        1.45        2.32      4.29 o
   8  -1   8        0.51        4.17      7.49 o
  -8   0   8        7.85        8.85      9.97 o
  -7   0   8        0.67       -2.23      2.23 o
  -6   0   8        0.23       -0.25      2.20 o
  -5   0   8        4.12        3.71      1.06 o
  -4   0   8        0.30       -0.09      1.95 o
  -3   0   8        1.47        0.80      1.34 o
  -2   0   8      126.86      127.70      8.21 o
  -1   0   8      135.77      127.41      3.05 o
   0   0   8      777.98      750.05     11.61 o
   1   0   8     1056.03     1112.18     15.12 o
   2   0   8       65.11       74.75      6.07 o
   3   0   8       25.30       15.54      2.36 o
   4   0   8       46.70       38.69      3.11 o
   5   0   8      212.14      226.89      8.16 o
   6   0   8        0.07        1.09      3.31 o
   7   0   8      220.60      222.15      8.61 o
   8   0   8       63.05       57.14     10.14 o
  -8   1   8        6.90       -3.95      8.97 o
  -7   1   8        0.21       -2.44      3.48 o
  -6   1   8        0.18        3.30      5.29 o
  -5   1   8        4.17        1.69      2.20 o
  -4   1   8        0.71        1.74      2.87 o
  -3   1   8       62.20       61.08      2.58 o
  -2   1   8     1675.51     1729.55     26.48 o
  -1   1   8       80.23       70.62      2.78 o
   0   1   8     8963.58     9296.91    102.82 o
   1   1   8      782.67      770.08     11.32 o
   2   1   8     1135.47     1169.98     22.07 o
   3   1   8       96.50      123.66      5.26 o
   4   1   8       96.87      101.06      6.46 o
   5   1   8      140.59      148.14      5.47 o
   6   1   8        0.11       -2.12      2.69 o
   7   1   8        9.99       10.82      4.10 o
   8   1   8       36.58       30.53      7.82 o
   9   1   8        2.40       10.34     10.02 o
  -7   2   8        2.96       -2.18      4.87 o
  -6   2   8        1.69        3.19      3.62 o
  -5   2   8        0.13        1.80      2.36 o
  -4   2   8       20.71       10.35      2.71 o
  -3   2   8       28.04       27.54      2.85 o
  -2   2   8      174.16      189.36      4.79 o
  -1   2   8      251.20      243.40      5.31 o
   0   2   8      142.49      160.58      3.80 o
   1   2   8     2412.35     2614.01     32.43 o
   2   2   8       16.40       31.30      2.51 o
   3   2   8      294.61      274.61      6.35 o
   4   2   8       62.06       68.88      3.74 o
   5   2   8      451.57      479.41     11.63 o
   6   2   8      188.55      181.96      7.08 o
   7   2   8        4.54       -2.17      3.77 o
   8   2   8       34.83       17.71      6.99 o
   9   2   8       10.84       -2.49     14.76 o
  -7   3   8        7.04       -0.72      4.52 o
  -6   3   8       48.98       43.31      4.79 o
  -5   3   8        0.43       -1.18      2.11 o
  -4   3   8        9.63       16.11      4.68 o
  -3   3   8      232.71      228.34     11.33 o
  -2   3   8       35.16       34.27      6.01 o
  -1   3   8     1275.32     1265.71     20.10 o
   0   3   8     1373.93     1337.12     21.95 o
   1   3   8      638.21      615.97     10.97 o
   2   3   8      821.52      784.65     12.58 o
   3   3   8       19.15       20.79      3.06 o
   4   3   8      137.00      141.40      8.13 o
   5   3   8        0.12        1.04      2.90 o
   6   3   8        2.40        2.32      3.06 o
   7   3   8       36.24       32.36      4.55 o
   8   3   8        4.95        2.82      5.43 o
   9   3   8        4.73        2.55      9.41 o
  -7   4   8        0.08        2.78      7.30 o
  -6   4   8        8.16        0.30      3.49 o
  -5   4   8       47.55       38.85      3.31 o
  -4   4   8        1.70        3.96      3.37 o
  -3   4   8      276.65      277.80     10.97 o
  -2   4   8       86.13       90.31      4.41 o
  -1   4   8        0.62        1.71      3.37 o
   0   4   8      205.56      206.04      6.18 o
   1   4   8      242.59      233.25      6.06 o
   2   4   8       24.10       17.84      5.85 o
   3   4   8       24.41       23.86      5.23 o
   4   4   8      372.80      409.67     16.15 o
   5   4   8      205.34      214.52      6.49 o
   6   4   8        3.53        2.29      3.51 o
   7   4   8        3.21        3.59     10.83 o
   8   4   8       57.73       51.96      5.89 o
  -6   5   8        7.30       20.86      6.25 o
  -5   5   8       13.45       17.21      3.31 o
  -4   5   8        9.07       13.70      2.80 o
  -3   5   8        0.00       -1.78      2.67 o
  -2   5   8        9.07        8.55      1.92 o
  -1   5   8      175.26      179.28      5.47 o
   0   5   8       12.75       14.79      2.66 o
   1   5   8      828.72      825.73     14.85 o
   2   5   8      107.80      101.81      4.67 o
   3   5   8       10.35       16.40      3.63 o
   4   5   8        1.34       -1.46      4.98 o
   5   5   8        1.53        0.33      2.91 o
   6   5   8        0.86        0.79      3.06 o
   7   5   8        0.46       -4.54      8.60 o
   8   5   8        9.84       10.28      7.52 o
  -6   6   8        0.21       -6.68      6.68 o
  -5   6   8        1.17       -3.64      4.33 o
  -4   6   8       12.72       11.95      3.63 o
  -3   6   8       54.22       43.31      3.30 o
  -2   6   8      116.30      128.87      4.61 o
  -1   6   8       59.53       59.61      4.09 o
   0   6   8        8.02        2.47      3.34 o
   1   6   8        4.85       -0.68      2.75 o
   2   6   8      348.88      371.45      9.30 o
   3   6   8        3.08        4.58      4.46 o
   4   6   8        6.92        3.93      5.26 o
   5   6   8       51.13       44.83      8.02 o
   6   6   8       94.74       85.63      9.47 o
   7   6   8       18.18       16.00     11.97 o
   8   6   8        2.47       12.98      7.80 o
  -5   7   8        2.10       14.94      5.74 o
  -4   7   8        7.48        5.67      4.12 o
  -3   7   8       26.42       33.93      4.46 o
  -2   7   8      127.94      136.04      5.18 o
  -1   7   8        9.16       15.31      7.21 o
   0   7   8       56.74       54.29      4.25 o
   1   7   8      136.70      127.98      6.71 o
   2   7   8        9.95       16.58      3.64 o
   3   7   8      203.17      216.42      8.48 o
   4   7   8        2.05        4.40      3.70 o
   5   7   8        9.36        9.65      7.80 o
   6   7   8        4.90       -2.59      8.60 o
   7   7   8        0.64       -3.59     16.35 o
  -4   8   8        4.18       -3.81      4.82 o
  -3   8   8       10.55       21.88      4.76 o
  -2   8   8       33.11       22.57      4.46 o
  -1   8   8       15.86        8.98      3.82 o
   0   8   8      128.55      122.76     10.05 o
   1   8   8      121.14      114.20      6.13 o
   2   8   8       42.68       36.81      4.18 o
   3   8   8        1.76       -0.80      4.12 o
   4   8   8       86.62       78.35      6.63 o
   5   8   8        4.47        5.47      5.23 o
   6   8   8      105.33      128.80     11.83 o
   7   8   8        4.93       -9.47      9.47 o
  -3   9   8        2.80       -1.46      6.30 o
  -2   9   8        1.80        6.75      5.74 o
  -1   9   8       24.22       21.97      9.22 o
   0   9   8        6.35        8.59      5.46 o
   1   9   8        0.01        0.13      4.77 o
   2   9   8        0.00       -2.66      4.13 o
   3   9   8       25.86       30.09      5.76 o
   4   9   8       25.31       19.83     12.28 o
   5   9   8       33.87       49.28     11.18 o
   6   9   8       30.62       27.91      8.86 o
  -1  10   8       10.38       10.98      7.65 o
   0  10   8       40.82       49.13      9.93 o
   1  10   8        3.70       -2.20      6.35 o
   2  10   8        7.49        0.01      5.86 o
   3  10   8        2.91       11.18      7.10 o
   4  10   8        0.00       -7.82      7.82 o
  -4  -8   9       82.96       69.00     14.48 o
  -3  -8   9        0.14       -3.43      4.43 o
  -2  -8   9       43.43       40.86      4.96 o
  -1  -8   9        0.14        1.81      6.68 o
   0  -8   9        0.69       -5.80      7.24 o
   1  -8   9        0.20       -1.67      6.11 o
   2  -8   9       27.72       24.36     19.44 o
  -5  -7   9        0.00       18.43     10.53 o
  -4  -7   9        4.32        2.11      4.10 o
  -3  -7   9        3.00        4.28      3.05 o
  -2  -7   9       10.06        9.73      4.98 o
  -1  -7   9       73.39       59.62      5.23 o
   0  -7   9       38.77       48.94      4.93 o
   1  -7   9      139.40      141.87      7.96 o
   2  -7   9        6.60       13.26      7.50 o
   3  -7   9       18.32       27.45      9.50 o
   4  -7   9       22.53       18.48      7.53 o
  -6  -6   9        8.67       12.20      6.13 o
  -5  -6   9      224.10      206.56     10.86 o
  -4  -6   9        0.04       -0.56      1.67 o
  -3  -6   9      206.71      206.22      7.16 o
  -2  -6   9      206.19      232.79      7.20 o
  -1  -6   9        4.86       10.03      3.09 o
   0  -6   9       37.62       44.60      7.49 o
   1  -6   9       11.30       13.63      4.48 o
   2  -6   9       15.97       25.18      9.52 o
   3  -6   9       67.29       73.62      8.58 o
   4  -6   9       24.61       24.75      4.73 o
   5  -6   9       47.63       34.50      6.72 o
  -6  -5   9       28.02       13.92      4.90 o
  -5  -5   9       23.01       23.84      4.40 o
  -4  -5   9       43.00       43.64      4.52 o
  -3  -5   9        6.30        5.81      1.94 o
  -2  -5   9      317.23      276.48     10.58 o
  -1  -5   9       10.29        9.08      2.96 o
   0  -5   9      162.38      160.76      6.46 o
   1  -5   9       55.26       50.90      6.38 o
   2  -5   9       50.19       53.00      3.04 o
   3  -5   9       50.92       59.72      3.71 o
   4  -5   9       30.34       30.65      2.74 o
   5  -5   9       68.95       62.82      4.13 o
   6  -5   9       32.15       34.69      6.15 o
  -7  -4   9       20.73       30.74      6.01 o
  -6  -4   9       38.96       47.50      5.51 o
  -5  -4   9        0.64       -2.23      3.29 o
  -4  -4   9       33.92       27.28      5.35 o
  -3  -4   9      799.64      841.66     15.01 o
  -2  -4   9        6.01        4.24      1.73 o
  -1  -4   9      537.21      582.05     13.65 o
   0  -4   9       14.52       17.95      2.70 o
   1  -4   9        1.06       -1.37      1.95 o
   2  -4   9      119.80      131.93      7.41 o
   3  -4   9       60.43       56.02      4.05 o
   4  -4   9        2.85        0.56      2.40 o
   5  -4   9       39.03       37.48      3.93 o
   6  -4   9       28.82       35.07      6.18 o
   7  -4   9        3.78       -4.40      6.63 o
  -7  -3   9        2.07       -4.46      4.46 o
  -6  -3   9       52.68       50.12      5.01 o
  -5  -3   9        1.62       -2.73      2.73 o
  -4  -3   9       11.05       11.86      3.34 o
  -3  -3   9       11.83       11.08      2.48 o
  -2  -3   9        7.91        7.44      1.73 o
  -1  -3   9        1.63        1.60      2.48 o
   0  -3   9      402.19      419.27      7.86 o
   1  -3   9       18.90       18.05      2.30 o
   2  -3   9      475.11      524.13     10.13 o
   3  -3   9      119.41      103.75      5.87 o
   4  -3   9        4.41        3.97      3.63 o
   5  -3   9       79.00       82.01      7.85 o
   6  -3   9        3.05        0.83      3.96 o
   7  -3   9        0.53        4.15      4.31 o
  -7  -2   9        9.60        7.24      3.95 o
  -6  -2   9        0.52        2.23      2.78 o
  -5  -2   9        7.12        9.79      4.71 o
  -4  -2   9       33.14       33.16      3.16 o
  -3  -2   9        3.57        6.09      2.81 o
  -2  -2   9       36.80       38.54      1.99 o
  -1  -2   9      155.42      153.35      3.91 o
   0  -2   9      373.37      371.04     15.04 o
   1  -2   9        1.67        2.07      2.13 o
   2  -2   9      355.48      370.40     11.33 o
   3  -2   9       52.95       55.16      4.04 o
   4  -2   9      238.86      234.97      8.19 o
   5  -2   9       89.55       85.48      6.71 o
   6  -2   9      106.16      105.15      6.63 o
   7  -2   9        7.98       -2.20      4.75 o
   8  -2   9       18.02       22.72      7.85 o
  -7  -1   9        6.05        2.78      2.78 o
  -6  -1   9       66.98       67.83      3.90 o
  -5  -1   9        6.69        9.33      2.81 o
  -4  -1   9       48.52       47.95      5.26 o
  -3  -1   9      124.19      126.01      2.88 o
  -2  -1   9      283.50      306.64      5.96 o
  -1  -1   9      348.97      344.01      6.31 o
   0  -1   9        8.85       11.06      4.98 o
   1  -1   9        3.65        3.07      1.57 o
   2  -1   9       72.30       58.83      3.05 o
   3  -1   9       10.07       16.34      5.26 o
   4  -1   9        1.09       -0.86      2.76 o
   5  -1   9       45.15       45.10      4.76 o
   6  -1   9        1.25        4.67      3.04 o
   7  -1   9      107.29      125.47      7.06 o
   8  -1   9        3.55        8.85      6.01 o
  -7   0   9        1.89       -1.11      1.73 o
  -6   0   9       31.60       35.76      2.70 o
  -5   0   9      104.83      120.04      9.66 o
  -4   0   9        5.25        3.29      1.85 o
  -3   0   9       10.86       11.85      3.34 o
  -2   0   9      141.44      127.19      3.13 o
  -1   0   9      131.30      123.33      3.10 o
   0   0   9      336.45      365.46      6.51 o
   1   0   9      180.48      156.62      3.82 o
   2   0   9      299.43      275.68      6.59 o
   3   0   9        2.17        3.87      4.98 o
   4   0   9       92.94      106.87      4.64 o
   5   0   9      144.19      143.31      5.78 o
   6   0   9       60.33       61.56      9.33 o
   7   0   9      282.17      307.72     12.12 o
   8   0   9        0.87       -5.57      7.80 o
  -7   1   9        6.73        5.57      2.78 o
  -6   1   9        0.95       -1.97      4.43 o
  -5   1   9       35.43       37.04      7.74 o
  -4   1   9      229.01      236.76      6.40 o
  -3   1   9       25.34       21.01      1.91 o
  -2   1   9      277.82      273.73     10.16 o
  -1   1   9       39.74       43.34      2.81 o
   0   1   9       85.12      101.85      3.07 o
   1   1   9      171.27      198.09      7.66 o
   2   1   9      901.52      935.55     15.21 o
   3   1   9      105.15      103.89     10.16 o
   4   1   9      157.43      162.91      5.48 o
   5   1   9      472.57      507.40     11.00 o
   6   1   9      119.61      138.26      9.47 o
   7   1   9       42.13       45.70      6.43 o
   8   1   9        3.84       -3.75      5.42 o
  -7   2   9       14.48       12.20      3.95 o
  -6   2   9       55.45       46.84      6.01 o
  -5   2   9        0.57        1.80      3.34 o
  -4   2   9      258.76      241.12      7.78 o
  -3   2   9       36.34       35.17      3.15 o
  -2   2   9       69.29       63.51      3.62 o
  -1   2   9       62.60       71.38      2.50 o
   0   2   9      316.96      283.65      5.88 o
   1   2   9      699.05      678.01     10.83 o
   2   2   9       13.35       10.98      2.14 o
   3   2   9      315.89      292.43      7.37 o
   4   2   9        5.28        5.36      2.34 o
   5   2   9        8.87        8.54      2.77 o
   6   2   9      809.44      879.36     69.22 o
   7   2   9       12.55        9.56      4.98 o
   8   2   9       50.53       35.83      7.25 o
  -7   3   9        0.55        2.78      5.62 o
  -6   3   9        0.11       -6.46      6.93 o
  -5   3   9       40.87       44.10      6.35 o
  -4   3   9        2.48        2.95      2.55 o
  -3   3   9        3.09        4.44      2.54 o
  -2   3   9       67.15       71.51      2.65 o
  -1   3   9     1115.19     1172.08     22.61 o
   0   3   9        1.52       -1.08      2.48 o
   1   3   9      158.40      160.76      9.30 o
   2   3   9        0.09        2.23      1.97 o
   3   3   9       71.19       62.61      4.85 o
   4   3   9       16.58       13.82      2.53 o
   5   3   9       79.39       87.35      4.35 o
   6   3   9      171.59      194.61      7.30 o
   7   3   9       29.41       29.04     12.56 o
   8   3   9       24.13       10.60     10.53 o
  -6   4   9        1.33       -3.04      3.75 o
  -5   4   9       54.72       41.69      3.79 o
  -4   4   9        0.23       -2.04      2.04 o
  -3   4   9       76.25       65.91      3.24 o
  -2   4   9        2.67        0.86      1.36 o
  -1   4   9        3.85        5.70      2.03 o
   0   4   9      137.85      127.82      6.38 o
   1   4   9       38.18       37.31      6.63 o
   2   4   9      355.15      341.31      8.16 o
   3   4   9      363.37      385.44      8.83 o
   4   4   9      265.48      266.55     13.78 o
   5   4   9       34.83       32.04      3.74 o
   6   4   9        1.00        1.46      3.75 o
   7   4   9        6.75        1.86      3.90 o
   8   4   9        2.26        4.50      6.13 o
  -6   5   9        0.16       -2.48      9.72 o
  -5   5   9       16.24       15.46      3.37 o
  -4   5   9        0.20        0.64      2.58 o
  -3   5   9      195.00      236.23      7.12 o
  -2   5   9      103.01       97.09      9.52 o
  -1   5   9        5.77        9.06      2.81 o
   0   5   9      199.48      212.50     14.03 o
   1   5   9       47.63       41.83      3.53 o
   2   5   9      146.76      152.56     11.39 o
   3   5   9       81.01       76.65      5.02 o
   4   5   9        2.51       -1.57      4.10 o
   5   5   9        8.21       12.46      5.01 o
   6   5   9        0.70        2.84      4.67 o
   7   5   9       15.34       17.42      6.35 o
   8   5   9      167.69      198.98     24.00 o
  -5   6   9        2.59       -6.07      7.24 o
  -4   6   9       19.03       10.23      4.10 o
  -3   6   9       18.25       14.76      4.20 o
  -2   6   9        7.72        6.63      1.64 o
  -1   6   9        6.23        3.02      2.48 o
   0   6   9       26.06       22.67      3.61 o
   1   6   9       58.04       58.44      4.32 o
   2   6   9       65.59       66.69      4.40 o
   3   6   9      210.12      216.92      7.97 o
   4   6   9       25.86       18.69      6.68 o
   5   6   9      104.74      110.10      8.13 o
   6   6   9       15.44        8.07      7.21 o
   7   6   9       11.47       22.54      7.27 o
   8   6   9        9.89        2.05      8.58 o
  -5   7   9        0.04       -8.52      8.52 o
  -4   7   9       10.20        9.76      5.74 o
  -3   7   9       14.65       10.79      4.05 o
  -2   7   9       91.88      111.05      6.38 o
  -1   7   9       36.00       40.33      3.84 o
   0   7   9        4.41        5.22      4.15 o
   1   7   9       14.14        7.27      4.10 o
   2   7   9       50.80       59.52      5.76 o
   3   7   9       27.50       20.17      4.73 o
   4   7   9        0.97       -1.37      5.26 o
   5   7   9       65.11       72.89      9.58 o
   6   7   9        9.03        6.76      5.99 o
   7   7   9       60.40       60.65      9.28 o
  -4   8   9        1.69       -3.29     12.20 o
  -3   8   9       16.08       22.36      7.49 o
  -2   8   9        0.62       -1.15      8.05 o
  -1   8   9       45.30       38.18      4.62 o
   0   8   9       59.97       49.71      5.32 o
   1   8   9        5.17       -0.45      5.35 o
   2   8   9      264.06      248.36      9.47 o
   3   8   9        6.68        8.95      5.23 o
   4   8   9       90.80       91.93      8.29 o
   5   8   9      196.29      201.58     12.85 o
   6   8   9       10.66       20.13      7.20 o
  -2   9   9        7.31       -7.21      7.21 o
  -1   9   9        2.08       10.41      8.25 o
   0   9   9       27.74       24.93      6.24 o
   1   9   9       50.44       71.65      6.92 o
   2   9   9       86.76       92.86      7.82 o
   3   9   9       20.33       19.35      6.16 o
   4   9   9       17.18       16.50      7.04 o
   5   9   9        7.63        7.62      7.79 o
   0  10   9        0.27       -6.29      7.09 o
   1  10   9       12.38        9.33      5.94 o
   2  10   9        2.76        1.14      8.02 o
   3  10   9        0.12       -0.17      5.12 o
   4  10   9       17.27       13.37     21.44 o
  -3  -8  10        0.07        6.18     12.47 o
  -2  -8  10        9.13       11.11      6.93 o
  -1  -8  10        0.14       -3.32      4.71 o
   0  -8  10       24.24       17.33      7.03 o
   1  -8  10        1.42       -4.09      6.10 o
   2  -8  10       29.27       44.72      9.98 o
  -4  -7  10       30.32       34.53     10.53 o
  -3  -7  10       18.97       12.56      4.83 o
  -2  -7  10       38.62       37.94      5.01 o
  -1  -7  10      122.42      128.45      6.67 o
   0  -7  10        0.23       -1.00      4.18 o
   1  -7  10        0.01        2.19      3.90 o
   2  -7  10      102.46       82.42     14.12 o
   3  -7  10        5.45       12.31      8.39 o
  -5  -6  10        2.12        2.23      6.13 o
  -4  -6  10        6.62       12.43     12.28 o
  -3  -6  10       26.86       25.90      6.38 o
  -2  -6  10       37.63       39.29      4.26 o
  -1  -6  10       66.90       57.56      9.30 o
   0  -6  10        1.27        0.80      3.12 o
   1  -6  10       11.59       19.32      4.29 o
   2  -6  10       19.66       17.37      4.76 o
   3  -6  10       18.16       21.52      4.15 o
   4  -6  10       66.63       69.86      7.06 o
   5  -6  10        5.35        2.54      4.75 o
  -6  -5  10        4.13        4.40      4.46 o
  -5  -5  10       13.91       23.39      5.01 o
  -4  -5  10        5.81       12.37     12.84 o
  -3  -5  10       36.91       32.24      2.36 o
  -2  -5  10      137.06      145.15     13.06 o
  -1  -5  10        7.04        4.80      4.46 o
   0  -5  10        0.14       -1.67      2.93 o
   1  -5  10      129.36      113.54      5.56 o
   2  -5  10       83.23       74.35      3.66 o
   3  -5  10      313.65      340.55     10.47 o
   4  -5  10       45.97       55.51      3.90 o
   5  -5  10        0.02       -5.30      5.30 o
   6  -5  10       32.16       50.66      7.87 o
  -7  -4  10        7.92        2.23      6.68 o
  -6  -4  10       48.42       34.53      5.01 o
  -5  -4  10       70.51       53.52      5.51 o
  -4  -4  10      275.15      301.84     10.42 o
  -3  -4  10       34.46       32.30      3.59 o
  -2  -4  10       60.56       50.97      2.98 o
  -1  -4  10       14.18       15.86      2.72 o
   0  -4  10       58.36       56.74      5.62 o
   1  -4  10       16.22       17.82      2.35 o
   2  -4  10      187.74      219.41      7.99 o
   3  -4  10      159.07      180.97      6.33 o
   4  -4  10       80.13       77.23      5.05 o
   5  -4  10        1.30        6.08      7.77 o
   6  -4  10        8.72       17.60      8.33 o
  -7  -3  10       14.20       12.20      7.24 o
  -6  -3  10        7.82        8.30      3.95 o
  -5  -3  10       11.12        2.23      2.78 o
  -4  -3  10       33.04       35.62      8.44 o
  -3  -3  10       50.76       47.07      2.94 o
  -2  -3  10        3.52        3.95      2.00 o
  -1  -3  10       13.20       16.56      3.62 o
   0  -3  10       50.00       52.73      2.86 o
   1  -3  10      856.92      866.79     16.01 o
   2  -3  10       44.78       46.09      4.18 o
   3  -3  10       74.69       72.14      6.49 o
   4  -3  10      247.46      263.64     12.98 o
   5  -3  10       29.95       32.22      4.93 o
   6  -3  10       79.03       63.33      5.95 o
   7  -3  10        3.76       -1.67      7.30 o
  -7  -2  10        6.72        7.74      5.51 o
  -6  -2  10       84.24       79.14      5.46 o
  -5  -2  10       81.77       85.81     10.83 o
  -4  -2  10       75.30       83.75      3.20 o
  -3  -2  10       49.17       51.45      5.26 o
  -2  -2  10      608.35      626.29     11.60 o
  -1  -2  10        1.89       -1.75      1.75 o
   0  -2  10        7.68        7.74      2.12 o
   1  -2  10       87.18       91.84      5.90 o
   2  -2  10       75.13       69.39      3.90 o
   3  -2  10       27.79       27.76      3.33 o
   4  -2  10      434.45      439.29     15.82 o
   5  -2  10      246.44      258.39      8.74 o
   6  -2  10       83.57       84.87     13.34 o
   7  -2  10        0.63        2.83      6.57 o
  -7  -1  10        8.16       12.86      6.79 o
  -6  -1  10        1.00       -3.29      4.46 o
  -5  -1  10        9.48       10.05      4.44 o
  -4  -1  10       52.73       58.08      2.81 o
  -3  -1  10        3.77        5.32      3.04 o
  -2  -1  10       86.89       88.22      4.82 o
  -1  -1  10       15.61       20.37      3.09 o
   0  -1  10      136.44      121.39      7.10 o
   1  -1  10      196.48      192.71      6.85 o
   2  -1  10      110.32      112.65      4.56 o
   3  -1  10       39.58       38.98      3.68 o
   4  -1  10        4.52        1.98      4.76 o
   5  -1  10       84.34       78.05      4.62 o
   6  -1  10        8.78        4.25      3.60 o
   7  -1  10        7.36       13.59     10.00 o
   8  -1  10        3.79       18.85      6.59 o
  -7   0  10       15.38       25.01      7.80 o
  -6   0  10       50.10       54.26      3.33 o
  -5   0  10       37.88       37.06      5.51 o
  -4   0  10       92.71      106.36      7.18 o
  -3   0  10      110.97      117.77      5.40 o
  -2   0  10       20.87       23.04      2.48 o
  -1   0  10      247.08      235.16      9.83 o
   0   0  10       20.49       22.98      1.73 o
   1   0  10       48.75       54.98      2.78 o
   2   0  10      581.63      670.39     10.27 o
   3   0  10       21.93       18.52      4.18 o
   4   0  10       13.96       11.35      2.51 o
   5   0  10        0.03        1.27      4.76 o
   6   0  10        1.80        8.29      7.80 o
   7   0  10        1.81       -0.12      4.43 o
   8   0  10        0.21        3.95      6.74 o
  -7   1  10        0.17       -3.95      5.62 o
  -6   1  10       13.19        7.71      2.78 o
  -5   1  10       25.58       17.49      2.49 o
  -4   1  10       27.85       21.46      2.67 o
  -3   1  10       53.11       55.22      3.01 o
  -2   1  10       14.36       13.98      2.10 o
  -1   1  10      215.48      206.40      5.00 o
   0   1  10      405.58      421.64      7.74 o
   1   1  10      109.33      106.83      3.74 o
   2   1  10     1339.71     1439.11     21.90 o
   3   1  10        4.93        3.59      2.38 o
   4   1  10        1.64        3.04      2.36 o
   5   1  10      389.32      395.33     21.33 o
   6   1  10      196.62      200.55     10.78 o
   7   1  10       11.27       10.92      3.87 o
   8   1  10        5.94       21.42      7.38 o
  -7   2  10        0.11        7.24      4.46 o
  -6   2  10       13.16       13.55      3.26 o
  -5   2  10       12.64        3.04      3.17 o
  -4   2  10       37.45       41.48      3.79 o
  -3   2  10      233.76      229.31      5.81 o
  -2   2  10      405.47      428.00     13.14 o
  -1   2  10      652.73      639.37     36.62 o
   0   2  10        8.65        6.99      1.58 o
   1   2  10        9.78       17.66      2.28 o
   2   2  10      101.34      121.17      4.57 o
   3   2  10       52.12       54.51      3.53 o
   4   2  10       57.66       45.80     12.22 o
   5   2  10        4.44        0.28      5.85 o
   6   2  10      279.76      289.87      8.89 o
   7   2  10        1.20        5.52      4.89 o
   8   2  10       88.54       95.37     10.61 o
  -7   3  10        0.01        2.23      5.57 o
  -6   3  10       17.02       11.17      3.86 o
  -5   3  10        1.63        3.24      3.22 o
  -4   3  10       12.35        6.62      3.54 o
  -3   3  10        0.71        4.01      3.31 o
  -2   3  10        4.16        2.85      1.09 o
  -1   3  10      191.86      197.32     15.20 o
   0   3  10       37.18       41.97      2.87 o
   1   3  10       92.02       92.30      6.38 o
   2   3  10      207.31      193.97      4.86 o
   3   3  10      154.07      159.56      4.83 o
   4   3  10     1924.11     2068.64     54.91 o
   5   3  10       93.51       89.85      5.37 o
   6   3  10        0.14       -3.88      3.88 o
   7   3  10        9.77        4.97      5.85 o
   8   3  10        9.62        5.57      5.70 o
  -6   4  10       13.88        9.29      7.52 o
  -5   4  10      102.11       96.13      8.16 o
  -4   4  10        2.49        7.86      3.35 o
  -3   4  10      116.29      109.68      4.90 o
  -2   4  10      237.77      233.69     10.58 o
  -1   4  10      211.69      217.80      5.68 o
   0   4  10       98.32       96.02      4.28 o
   1   4  10       10.82       11.13      2.76 o
   2   4  10      228.56      236.43      6.80 o
   3   4  10      113.10      113.77      4.63 o
   4   4  10       11.14        6.47      3.18 o
   5   4  10     1391.30     1487.31     28.43 o
   6   4  10        9.65       16.08      5.60 o
   7   4  10      223.24      239.41     12.78 o
   8   4  10       48.95       53.02      7.15 o
  -6   5  10        2.12        3.26      8.41 o
  -5   5  10       21.15       28.30      5.00 o
  -4   5  10        2.60        4.89      2.07 o
  -3   5  10        5.13        4.37      2.04 o
  -2   5  10      107.04       97.86      3.33 o
  -1   5  10        0.01       -1.54      3.62 o
   0   5  10       44.28       41.75      3.67 o
   1   5  10       58.83       57.41      4.10 o
   2   5  10       48.24       49.06      3.97 o
   3   5  10      320.50      326.79      9.80 o
   4   5  10      204.54      224.89      7.97 o
   5   5  10       72.17       61.47      4.68 o
   6   5  10       15.84       19.51      4.82 o
   7   5  10      181.09      179.03     17.60 o
   8   5  10        4.70       11.09      7.55 o
  -5   6  10        3.67       -2.01      6.50 o
  -4   6  10       60.64       56.33      5.19 o
  -3   6  10       26.85       27.22      4.68 o
  -2   6  10       13.12       12.17      1.15 o
  -1   6  10        0.58        0.87      2.48 o
   0   6  10       75.73       74.40      4.87 o
   1   6  10      404.43      455.02     23.72 o
   2   6  10        0.75        2.66      3.16 o
   3   6  10       49.63       45.39      4.89 o
   4   6  10       24.53       15.69      3.99 o
   5   6  10       18.44       17.70      4.55 o
   6   6  10        0.14       -5.24      5.24 o
   7   6  10       12.83        3.95      6.87 o
  -4   7  10        2.11        2.53      5.10 o
  -3   7  10        1.30        5.27      3.62 o
  -2   7  10        6.15        4.86      5.82 o
  -1   7  10        1.07        0.75      3.02 o
   0   7  10        0.33       -3.02      4.98 o
   1   7  10        1.32        2.95      4.20 o
   2   7  10        1.54       -3.84      3.84 o
   3   7  10      175.82      151.41      7.31 o
   4   7  10       14.84       22.95      6.43 o
   5   7  10      156.81      180.16     11.33 o
   6   7  10       33.56       31.94      7.80 o
   7   7  10       33.49       29.46      7.61 o
  -3   8  10       15.43        9.85      6.42 o
  -2   8  10        2.12        3.67      5.33 o
  -1   8  10        6.91        3.29      3.79 o
   0   8  10      209.61      221.77     16.99 o
   1   8  10       19.50       15.01     11.70 o
   2   8  10       41.84       43.61      7.56 o
   3   8  10       20.25       23.82      6.89 o
   4   8  10        0.99        4.30      6.46 o
   5   8  10        3.72       -0.42      6.60 o
   6   8  10        5.75        1.36      7.48 o
  -2   9  10       23.01       24.14      7.63 o
  -1   9  10       13.15        4.06      4.43 o
   0   9  10       26.89       23.73      6.00 o
   1   9  10        0.44        5.83      5.19 o
   2   9  10        5.75        0.31      5.26 o
   3   9  10        0.01       -9.23      9.23 o
   4   9  10        2.38        4.56     12.53 o
   5   9  10       59.46       68.30     10.40 o
   0  10  10        3.11       -8.46     20.88 o
   1  10  10        0.16       -2.59      7.37 o
   2  10  10        1.81       -5.33      6.96 o
   3  10  10        9.97       11.20     18.07 o
  -1  -8  11        3.46        6.15      6.03 o
   0  -8  11       26.31       32.90      9.29 o
  -4  -7  11        2.53        1.67      8.41 o
  -3  -7  11       11.44       15.15      6.10 o
  -2  -7  11        0.00       -2.99      4.54 o
  -1  -7  11        0.16        0.21      6.43 o
   0  -7  11        8.33       16.54      4.47 o
   1  -7  11       49.82       55.27      6.71 o
   2  -7  11        0.64        2.68      5.03 o
   3  -7  11       17.69       26.69      7.72 o
  -5  -6  11        0.57       -2.23      6.68 o
  -4  -6  11        2.91       -5.85      8.91 o
  -3  -6  11       17.88       12.17      3.71 o
  -2  -6  11        4.01        0.85      3.89 o
  -1  -6  11       83.91       99.06      6.60 o
   0  -6  11      101.07       89.92      5.46 o
   1  -6  11       16.16       11.68      8.08 o
   2  -6  11      163.93      156.59     12.42 o
   3  -6  11        9.99        8.43      3.15 o
   4  -6  11        1.06        0.88     11.97 o
  -6  -5  11       25.75       21.61      5.51 o
  -5  -5  11       21.60       21.16      5.62 o
  -4  -5  11       12.19       15.52     13.89 o
  -3  -5  11       29.34       31.00      3.12 o
  -2  -5  11       11.37        4.76      2.80 o
  -1  -5  11       15.89        8.90      3.52 o
   0  -5  11       17.39       17.28      3.33 o
   1  -5  11      251.54      249.10      9.10 o
   2  -5  11        9.91        7.49      3.87 o
   3  -5  11      313.95      321.67     10.14 o
   4  -5  11        2.56        2.26      3.18 o
   5  -5  11       64.89       87.28      8.19 o
  -6  -4  11        5.77       10.58      5.51 o
  -5  -4  11        0.81        3.95      3.95 o
  -4  -4  11       30.52       34.00      4.89 o
  -3  -4  11       53.56       46.02      9.77 o
  -2  -4  11      103.89      103.70      4.38 o
  -1  -4  11      533.72      568.10     13.89 o
   0  -4  11      107.13      122.20     11.75 o
   1  -4  11      755.58      858.31     16.28 o
   2  -4  11        8.66        8.74      3.12 o
   3  -4  11       65.15       64.45      4.17 o
   4  -4  11        0.13        1.11      4.46 o
   5  -4  11       10.45       16.18     10.00 o
   6  -4  11        6.53        8.30      8.85 o
  -6  -3  11        0.85       -3.29      3.84 o
  -5  -3  11       18.70        8.14     10.58 o
  -4  -3  11      278.03      294.90      9.15 o
  -3  -3  11       15.97       14.28      2.05 o
  -2  -3  11       33.91       39.90      6.43 o
  -1  -3  11      238.03      262.08      6.48 o
   0  -3  11     1133.16     1197.35     41.49 o
   1  -3  11       68.91       71.57      4.48 o
   2  -3  11     2280.70     2479.63     56.53 o
   3  -3  11        7.18        6.43      4.46 o
   4  -3  11      359.16      379.22     12.81 o
   5  -3  11        2.14        1.87      4.13 o
   6  -3  11       36.55       23.61      5.47 o
   7  -3  11        6.39       20.10      8.91 o
  -7  -2  11        0.07        7.24      6.74 o
  -6  -2  11        9.48       10.02      2.84 o
  -5  -2  11       52.11       56.15      9.19 o
  -4  -2  11        5.37        5.47      1.92 o
  -3  -2  11       15.94       17.46      6.68 o
  -2  -2  11       97.10      108.71      5.21 o
  -1  -2  11        2.80        0.25      5.04 o
   0  -2  11        6.17        2.83      2.23 o
   1  -2  11      325.59      336.64      7.89 o
   2  -2  11      864.99      908.52     17.40 o
   3  -2  11        2.00        1.52      2.93 o
   4  -2  11      364.32      384.93     26.73 o
   5  -2  11        0.10        0.85      3.35 o
   6  -2  11       29.14       31.06      5.46 o
   7  -2  11        3.22       -5.11      5.11 o
  -7  -1  11       19.49       20.55      8.35 o
  -6  -1  11       77.83       83.86     14.67 o
  -5  -1  11        4.02        3.58      1.42 o
  -4  -1  11        4.20        2.93      1.99 o
  -3  -1  11       15.74       15.80      1.58 o
  -2  -1  11      395.92      415.51      8.00 o
  -1  -1  11       48.11       48.04      2.43 o
   0  -1  11      133.41      135.05      3.94 o
   1  -1  11        0.10        1.40      1.99 o
   2  -1  11        4.21        2.74      2.27 o
   3  -1  11       13.47        7.63      2.66 o
   4  -1  11       12.13       12.78      8.41 o
   5  -1  11       85.02       71.90      5.23 o
   6  -1  11        0.25       10.94      4.48 o
   7  -1  11        1.66        5.55      4.13 o
  -7   0  11       12.20       17.26      7.85 o
  -6   0  11        0.02        1.91      2.17 o
  -5   0  11        2.51        5.13      2.12 o
  -4   0  11       14.00        9.84      3.34 o
  -3   0  11        0.37        3.17      2.78 o
  -2   0  11        1.57       -1.08      2.28 o
  -1   0  11      120.77      132.57      3.81 o
   0   0  11      170.36      162.94      4.76 o
   1   0  11      742.05      777.60     13.27 o
   2   0  11        6.93        1.92      2.48 o
   3   0  11      302.00      336.93     15.62 o
   4   0  11      239.63      241.32     10.94 o
   5   0  11        0.33        4.06      3.17 o
   6   0  11       27.50       28.19      4.69 o
   7   0  11        0.33        1.14      4.75 o
   8   0  11        0.06       -1.67      6.74 o
  -7   1  11        1.04        8.85      9.97 o
  -6   1  11       27.52       18.63      2.79 o
  -5   1  11        0.43       -0.72      1.99 o
  -4   1  11       16.34       14.06      2.71 o
  -3   1  11      227.38      247.12      9.63 o
  -2   1  11      120.73      114.25      5.01 o
  -1   1  11       15.10        9.33      1.99 o
   0   1  11      311.11      320.71      7.99 o
   1   1  11       29.34       30.06      3.93 o
   2   1  11        0.00       -0.47      2.15 o
   3   1  11        3.34        6.41      2.56 o
   4   1  11        0.59        5.60      2.80 o
   5   1  11       27.36       21.65      5.82 o
   6   1  11       13.53       12.92      3.88 o
   7   1  11       21.39       18.96      5.16 o
   8   1  11       12.38       17.82      9.58 o
  -6   2  11       13.15        8.61      3.90 o
  -5   2  11       86.66       82.07      6.96 o
  -4   2  11        0.47        2.02      7.21 o
  -3   2  11       28.60       26.99      3.34 o
  -2   2  11       62.06       56.53      8.66 o
  -1   2  11       11.55        8.30      1.50 o
   0   2  11       78.65       75.21      3.17 o
   1   2  11      108.05      117.67      3.94 o
   2   2  11      247.99      255.78      6.87 o
   3   2  11        2.58        1.36      2.81 o
   4   2  11        1.55        3.11      2.90 o
   5   2  11       53.06       53.50      6.79 o
   6   2  11       76.96       74.30     16.57 o
   7   2  11        0.01        1.18      5.70 o
   8   2  11       13.29        6.59      6.83 o
  -6   3  11       17.06        8.09      5.04 o
  -5   3  11        3.16        5.60      5.82 o
  -4   3  11       19.56       10.56      3.96 o
  -3   3  11       60.52       67.44      4.65 o
  -2   3  11        0.22        1.23      4.76 o
  -1   3  11       90.47       90.21      3.72 o
   0   3  11      156.04      161.05      8.47 o
   1   3  11       60.81       61.56      3.34 o
   2   3  11        0.17        0.56      2.01 o
   3   3  11        9.52        6.40      2.78 o
   4   3  11      807.73      827.65     16.96 o
   5   3  11      326.11      350.07      9.92 o
   6   3  11      109.86      125.66      7.35 o
   7   3  11        1.17        7.28      5.47 o
   8   3  11        0.51        3.59      5.93 o
  -6   4  11       12.74        6.73      9.16 o
  -5   4  11       13.52       10.17      4.10 o
  -4   4  11        0.04        5.74      3.71 o
  -3   4  11      215.42      224.68      8.24 o
  -2   4  11       50.55       43.89      2.60 o
  -1   4  11      101.52      105.61      4.17 o
   0   4  11       27.74       25.21      2.76 o
   1   4  11      256.28      272.65      8.60 o
   2   4  11       97.26       96.94      4.47 o
   3   4  11      173.49      189.77      8.80 o
   4   4  11       73.44       70.80      7.43 o
   5   4  11      240.19      234.48      7.98 o
   6   4  11       18.81       13.84      4.80 o
   7   4  11       44.02       44.03     18.99 o
   8   4  11        1.76       -7.12     15.54 o
  -5   5  11        0.01        5.01      5.10 o
  -4   5  11        9.52        7.67      2.17 o
  -3   5  11        9.51       11.19      2.05 o
  -2   5  11        0.42       -5.29      5.29 o
  -1   5  11        0.26       -0.71      4.73 o
   0   5  11        7.48        4.37      2.43 o
   1   5  11      340.93      352.18      9.07 o
   2   5  11      741.02      812.95     16.63 o
   3   5  11     2439.24     2638.33     47.76 o
   4   5  11       13.15       19.34      4.43 o
   5   5  11      157.49      145.21      6.83 o
   6   5  11       12.57        5.59      5.82 o
   7   5  11       17.17       14.57      6.53 o
   8   5  11        2.38        3.97      6.35 o
  -5   6  11        4.20       -1.58      6.49 o
  -4   6  11       21.41       16.63      3.84 o
  -3   6  11        6.04        1.21      2.93 o
  -2   6  11       22.69       19.00      1.58 o
  -1   6  11       26.58       23.72      2.53 o
   0   6  11       40.69       45.53      4.26 o
   1   6  11        0.64       10.25      5.85 o
   2   6  11      167.60      172.40      7.12 o
   3   6  11      169.40      153.18     16.01 o
   4   6  11        8.64       11.35      4.98 o
   5   6  11       12.63        7.95      5.75 o
   6   6  11        9.22        4.58      7.55 o
   7   6  11       39.01       32.21      8.65 o
  -4   7  11        1.61        8.04      5.76 o
  -3   7  11       16.40       20.44      4.32 o
  -2   7  11        7.01        4.46      3.06 o
  -1   7  11        0.19        0.12      3.33 o
   0   7  11        0.33       -3.82      3.82 o
   1   7  11      320.48      334.18     27.57 o
   2   7  11      373.93      384.29     19.05 o
   3   7  11       28.87       33.25      5.68 o
   4   7  11      103.90      107.19      9.58 o
   5   7  11       17.18       15.23      7.38 o
   6   7  11        3.24       -2.05      4.98 o
   7   7  11       18.39        2.97     13.64 o
  -3   8  11        0.00       -4.83      4.83 o
  -2   8  11       37.36       36.71      5.56 o
  -1   8  11       27.36       25.20      4.87 o
   0   8  11        1.55       -7.46      7.46 o
   1   8  11        1.31        4.26      6.99 o
   2   8  11       34.68       21.10      9.55 o
   3   8  11        0.27        1.61      6.56 o
   4   8  11       17.05       28.35     17.60 o
   5   8  11       50.38       58.60     25.73 o
   6   8  11       26.66       34.72     10.12 o
  -1   9  11        8.07        8.03      6.19 o
   0   9  11        4.04       10.63      6.47 o
   1   9  11       23.94       26.67      6.40 o
   2   9  11       30.10       35.23      7.71 o
   3   9  11       62.08       68.46      8.95 o
   4   9  11       62.69       68.18     10.61 o
   5   9  11        0.95        4.17      8.03 o
  -3  -7  12       13.96       20.10     14.26 o
  -2  -7  12       65.22       79.38     11.97 o
  -1  -7  12      107.78       97.59     12.39 o
   0  -7  12       39.21       53.41      6.69 o
   1  -7  12       72.86       99.44     12.09 o
   2  -7  12        1.72        0.99      7.80 o
  -4  -6  12        1.24        1.50      6.61 o
  -3  -6  12       15.13       18.09      6.38 o
  -2  -6  12       27.69       26.49      6.15 o
  -1  -6  12       30.66       31.29      4.76 o
   0  -6  12        2.00       -5.27      5.27 o
   1  -6  12        6.63       13.48      7.24 o
   2  -6  12       26.01       28.63     13.42 o
   3  -6  12       26.53       22.53     14.81 o
   4  -6  12        3.96       10.53      7.44 o
  -5  -5  12        0.37       -5.01      5.62 o
  -4  -5  12        0.45       -4.49      4.69 o
  -3  -5  12       40.38       40.18      3.07 o
  -2  -5  12        2.51        3.46      5.26 o
  -1  -5  12        2.73        8.91      3.47 o
   0  -5  12       27.59       21.11     10.86 o
   1  -5  12       82.19       87.50      6.35 o
   2  -5  12       33.21       39.10      3.23 o
   3  -5  12       78.33       78.30      5.01 o
   4  -5  12        3.03        8.30      3.29 o
   5  -5  12        9.99       14.70      6.42 o
  -6  -4  12       26.02       31.30      8.97 o
  -5  -4  12        1.63       -3.29      3.84 o
  -4  -4  12       33.12       33.39      9.80 o
  -3  -4  12       34.07       24.45      8.44 o
  -2  -4  12       77.06       80.89      9.24 o
  -1  -4  12      196.96      184.09     17.32 o
   0  -4  12        4.26        6.35      3.56 o
   1  -4  12      348.08      366.78     24.67 o
   2  -4  12        6.64        3.15      6.40 o
   3  -4  12        2.80       -2.23      3.84 o
   4  -4  12       84.59       63.99      6.01 o
   5  -4  12       13.32       12.86      5.07 o
   6  -4  12        0.01        5.01      8.91 o
  -6  -3  12       63.76       56.30      7.80 o
  -5  -3  12       67.50       65.29      5.93 o
  -4  -3  12       52.50       51.56      4.93 o
  -3  -3  12       34.12       31.50      6.43 o
  -2  -3  12      391.35      432.13      8.68 o
  -1  -3  12      231.94      250.73      6.08 o
   0  -3  12      114.85      129.49      6.77 o
   1  -3  12       29.52       31.05      3.27 o
   2  -3  12      113.49      109.43      4.83 o
   3  -3  12       27.30       27.18      4.46 o
   4  -3  12       15.57       12.20      6.13 o
   5  -3  12        2.21        2.62      4.93 o
   6  -3  12        3.06       -6.74      8.97 o
  -6  -2  12        7.69        6.74      6.74 o
  -5  -2  12       19.93       17.23     11.50 o
  -4  -2  12       47.38       50.34      2.25 o
  -3  -2  12        5.80        6.16      3.04 o
  -2  -2  12     2086.18     2325.87     34.43 o
  -1  -2  12      771.67      858.18     14.58 o
   0  -2  12     3510.42     3830.69     56.54 o
   1  -2  12      115.59      123.65      5.15 o
   2  -2  12       83.40       84.63      4.38 o
   3  -2  12       47.41       46.17      4.06 o
   4  -2  12       12.49        9.67      3.71 o
   5  -2  12        0.27       -3.99      3.99 o
   6  -2  12        1.39        4.42      4.79 o
   7  -2  12       19.79       20.55      8.35 o
  -6  -1  12        8.51        6.74      6.13 o
  -5  -1  12       28.29       23.32      2.23 o
  -4  -1  12        5.45       -1.12      2.53 o
  -3  -1  12       24.25       23.29      2.23 o
  -2  -1  12        7.05        4.62      1.90 o
  -1  -1  12        3.10        2.14      1.94 o
   0  -1  12      122.50      114.19      4.22 o
   1  -1  12       56.07       44.21      4.04 o
   2  -1  12       26.64       34.13      7.27 o
   3  -1  12       11.22       11.39      2.97 o
   4  -1  12       28.08       26.66      3.78 o
   5  -1  12       11.58       17.26      4.68 o
   6  -1  12       27.57       26.25      5.10 o
   7  -1  12        0.86       -1.28      5.87 o
  -6   0  12        1.56       -9.78     11.72 o
  -5   0  12       43.95       35.03     11.64 o
  -4   0  12        0.01       -2.11      2.11 o
  -3   0  12      245.57      277.32     15.93 o
  -2   0  12      395.20      406.96      8.63 o
  -1   0  12     1034.11     1109.53     17.73 o
   0   0  12       53.39       61.36      3.37 o
   1   0  12      208.63      205.10      7.43 o
   2   0  12        0.99        1.74      2.87 o
   3   0  12       11.54       10.43      2.66 o
   4   0  12        0.08        0.84      2.78 o
   5   0  12        9.12        2.16      3.37 o
   6   0  12       34.52       37.37      5.19 o
   7   0  12        9.53       15.51      5.88 o
  -6   1  12        2.28        2.50      4.15 o
  -5   1  12       13.83       13.50      2.45 o
  -4   1  12       60.44       57.61      3.43 o
  -3   1  12        8.66        3.54      2.23 o
  -2   1  12        0.38        0.78      1.85 o
  -1   1  12        3.15        2.17      1.92 o
   0   1  12      128.81      138.63      4.00 o
   1   1  12        5.82       12.03      2.27 o
   2   1  12      145.61      146.95      5.63 o
   3   1  12       22.53       20.03      3.39 o
   4   1  12       98.73       99.40      5.16 o
   5   1  12      121.92      113.46      5.55 o
   6   1  12        4.85        4.15      4.15 o
   7   1  12       27.86       30.95     11.17 o
   8   1  12       11.83       14.98      8.12 o
  -6   2  12       25.54       22.94      5.54 o
  -5   2  12        0.13       -3.08      3.08 o
  -4   2  12       23.95       30.81      4.23 o
  -3   2  12       21.22       15.78      6.13 o
  -2   2  12       34.41       34.36      3.40 o
  -1   2  12      118.01      120.05      4.32 o
   0   2  12       32.27       26.65      2.32 o
   1   2  12       69.34       65.84      3.60 o
   2   2  12      144.09      141.70      6.21 o
   3   2  12        9.50        9.12      4.18 o
   4   2  12       77.51       76.76      7.49 o
   5   2  12       37.72       36.99      3.84 o
   6   2  12       39.70       31.46      6.10 o
   7   2  12        3.87        1.98     10.58 o
   8   2  12        0.19       -2.40      8.08 o
  -6   3  12        3.86       -0.71      6.07 o
  -5   3  12       16.79       27.62      5.16 o
  -4   3  12        0.91       -0.58      3.75 o
  -3   3  12       11.05        3.46      4.10 o
  -2   3  12       27.78       29.35      3.09 o
  -1   3  12       72.02       69.94      5.65 o
   0   3  12        0.30       -1.68      2.00 o
   1   3  12        8.17        7.66      3.34 o
   2   3  12       81.39       78.81      5.71 o
   3   3  12       20.74       26.64      3.48 o
   4   3  12      307.23      307.27      9.94 o
   5   3  12       36.05       31.77      4.21 o
   6   3  12      157.37      163.97      9.78 o
   7   3  12        1.24       -8.95     10.86 o
   8   3  12        0.94       -7.77      7.77 o
  -5   4  12        2.02        4.24      4.87 o
  -4   4  12        9.68        2.37      4.44 o
  -3   4  12        0.95       -2.49      4.48 o
  -2   4  12        0.50        3.35      3.96 o
  -1   4  12      275.82      301.14      9.21 o
   0   4  12      227.93      232.29      6.91 o
   1   4  12     1258.17     1357.42     23.28 o
   2   4  12     1185.87     1219.10     19.81 o
   3   4  12      856.44      932.94     23.08 o
   4   4  12       36.45       34.68      4.11 o
   5   4  12        0.04        0.82      5.04 o
   6   4  12        2.54       -0.30      5.53 o
   7   4  12       50.11       58.68      8.02 o
   8   4  12        6.06       18.32     11.78 o
  -5   5  12       77.72       62.22     20.91 o
  -4   5  12        9.75        6.73      8.05 o
  -3   5  12        3.35        1.76      1.10 o
  -2   5  12       79.16       79.16      3.11 o
  -1   5  12      146.04      154.57      5.86 o
   0   5  12       30.29       30.37      3.62 o
   1   5  12      227.29      244.08      7.22 o
   2   5  12      235.97      257.60      8.69 o
   3   5  12       82.07       92.23      5.53 o
   4   5  12      328.28      330.17      9.64 o
   5   5  12       42.04       39.02     12.56 o
   6   5  12       24.02       37.82      7.56 o
   7   5  12        0.36       -2.85      6.76 o
  -4   6  12        2.51        3.47      6.29 o
  -3   6  12       40.24       40.53      4.48 o
  -2   6  12        7.06        8.18      6.66 o
  -1   6  12       97.45      100.70      5.08 o
   0   6  12        7.16        6.82      3.07 o
   1   6  12      711.99      759.50     16.48 o
   2   6  12      305.98      316.40      9.45 o
   3   6  12       37.32       22.26      5.26 o
   4   6  12       21.79       16.27     12.03 o
   5   6  12        5.57       -0.82      5.99 o
   6   6  12       83.09       60.08      9.49 o
   7   6  12        5.35        5.27      7.03 o
  -3   7  12       23.06       27.00      4.94 o
  -2   7  12       58.52       67.88      6.23 o
  -1   7  12      266.42      308.35     28.32 o
   0   7  12       32.74       53.04     12.64 o
   1   7  12       20.64       13.61     10.00 o
   2   7  12      231.56      215.32     16.99 o
   3   7  12       24.01       14.25      7.21 o
   4   7  12        7.73       15.05      6.45 o
   5   7  12       17.49        7.05      7.03 o
   6   7  12        0.11       -0.81      7.82 o
  -2   8  12        0.01        7.74      6.11 o
  -1   8  12       14.14        8.19      4.61 o
   0   8  12       18.45       17.84      7.82 o
   1   8  12        0.13       -4.64      4.64 o
   2   8  12        2.90        5.79      5.47 o
   3   8  12        9.33       26.24      9.52 o
   4   8  12       19.66       24.54      7.87 o
   5   8  12       82.78      113.35     11.55 o
  -1   9  12       20.38       24.95      8.58 o
   0   9  12       29.31       34.05     23.70 o
   1   9  12        7.11        2.18      5.82 o
   2   9  12       38.54       49.67      6.84 o
   3   9  12        6.72       -7.29      7.29 o
   4   9  12        7.10       11.01     12.25 o
  -1  -7  13       22.14       20.57      6.49 o
   0  -7  13        2.77        2.07      8.02 o
  -3  -6  13       54.54       60.05     14.59 o
  -2  -6  13       16.86        7.20      5.84 o
  -1  -6  13       11.38       10.24      4.39 o
   0  -6  13       87.69       74.35     25.34 o
   1  -6  13        7.84        6.32      5.07 o
   2  -6  13       64.51       51.25     11.39 o
   3  -6  13        2.76       -5.21      8.08 o
  -4  -5  13        3.05        0.98      5.81 o
  -3  -5  13        0.59        3.33      4.62 o
  -2  -5  13        2.59        3.71      3.31 o
  -1  -5  13       78.89       78.30      5.70 o
   0  -5  13       16.90       21.88      4.73 o
   1  -5  13       18.20       30.66      5.22 o
   2  -5  13        0.39       -2.23      2.23 o
   3  -5  13       14.78        5.57      4.46 o
   4  -5  13        0.84       -1.67      4.46 o
  -5  -4  13       18.19        2.78      6.74 o
  -4  -4  13       28.06       29.11      4.61 o
  -3  -4  13       20.60       17.70      3.08 o
  -2  -4  13        4.39        7.88      2.57 o
  -1  -4  13       50.57       44.03      4.42 o
   0  -4  13       80.86       89.06      6.32 o
   1  -4  13      159.52      161.51      6.38 o
   2  -4  13        5.06        3.14      6.40 o
   3  -4  13       79.16       81.70      6.85 o
   4  -4  13        0.86        1.11      3.90 o
   5  -4  13        0.42       -3.84      3.84 o
  -5  -3  13        0.71        1.62      5.24 o
  -4  -3  13       96.68      102.96      3.65 o
  -3  -3  13       71.86       55.58      3.53 o
  -2  -3  13      376.19      412.37      9.20 o
  -1  -3  13      187.63      192.02     19.74 o
   0  -3  13       56.01       61.11     13.62 o
   1  -3  13       85.09       83.66      8.88 o
   2  -3  13       76.19       69.35     11.97 o
   3  -3  13       20.69       26.95      4.24 o
   4  -3  13       64.51       69.78      7.07 o
   5  -3  13        5.67        5.43      6.07 o
   6  -3  13        0.16       -0.56      7.35 o
  -6  -2  13        6.50        5.57     12.81 o
  -5  -2  13       48.95       57.08     14.48 o
  -4  -2  13      251.92      253.87      6.35 o
  -3  -2  13        0.74        3.95      1.49 o
  -2  -2  13        1.39       -0.05      2.18 o
  -1  -2  13      223.59      229.70      6.17 o
   0  -2  13      131.71      114.22      5.07 o
   1  -2  13      105.70      114.08      4.95 o
   2  -2  13        7.38        5.88      5.29 o
   3  -2  13       16.82       19.26      5.60 o
   4  -2  13        0.41       -4.11      4.11 o
   5  -2  13        2.63        1.38      5.26 o
   6  -2  13        8.20       10.77      4.98 o
  -6  -1  13       64.75       79.98     12.69 o
  -5  -1  13        0.00       -3.79      7.49 o
  -4  -1  13      268.28      281.94      7.65 o
  -3  -1  13       36.47       37.45      2.11 o
  -2  -1  13      438.74      460.87     12.20 o
  -1  -1  13       97.47       87.36      7.16 o
   0  -1  13       94.07       95.40      4.00 o
   1  -1  13      200.52      191.89     12.81 o
   2  -1  13        0.59        1.39      4.18 o
   3  -1  13      120.76      114.94     12.50 o
   4  -1  13       23.52       12.75      5.57 o
   5  -1  13       39.58       34.74      5.67 o
   6  -1  13       57.27       52.69      9.13 o
   7  -1  13        0.01        5.57      6.68 o
  -6   0  13       24.91       19.34      9.84 o
  -5   0  13       96.65       95.00     24.06 o
  -4   0  13       58.63       68.20      6.52 o
  -3   0  13       19.02       15.63      5.04 o
  -2   0  13       21.91       26.69      2.03 o
  -1   0  13      469.46      525.34     10.86 o
   0   0  13       20.86       24.49      4.68 o
   1   0  13       87.23       80.92      4.04 o
   2   0  13        3.94        4.96      3.31 o
   3   0  13       24.92       33.07      3.88 o
   4   0  13        6.34        6.98      3.34 o
   5   0  13       44.12       49.15      5.47 o
   6   0  13      193.74      205.02      9.32 o
   7   0  13        0.06        1.33      5.47 o
  -6   1  13        0.66       -5.24      6.42 o
  -5   1  13       27.61       17.80      7.60 o
  -4   1  13       28.51       28.70      3.45 o
  -3   1  13      113.86      112.15      4.31 o
  -2   1  13       34.64       30.68      4.71 o
  -1   1  13        1.71        1.13      3.62 o
   0   1  13      108.12      101.15      6.66 o
   1   1  13       85.10       73.17      3.70 o
   2   1  13      147.45      137.07      7.21 o
   3   1  13      258.42      261.16     10.33 o
   4   1  13        3.94       -0.76      2.94 o
   5   1  13       23.54       18.60      4.53 o
   6   1  13       15.05       10.65      6.40 o
   7   1  13        4.57        7.31      5.74 o
  -6   2  13        6.03        3.08      5.26 o
  -5   2  13       41.80       31.88      5.23 o
  -4   2  13        8.72        3.81      4.14 o
  -3   2  13       45.26       43.10      5.26 o
  -2   2  13       86.47       73.28      4.56 o
  -1   2  13       16.89       15.46      2.23 o
   0   2  13        0.53        4.05      2.14 o
   1   2  13        0.29        0.38      2.23 o
   2   2  13        8.21       15.62      3.37 o
   3   2  13        2.37        5.13      3.31 o
   4   2  13       29.26       30.58      5.57 o
   5   2  13        6.68        8.86      7.21 o
   6   2  13        3.30        2.26      5.91 o
   7   2  13        4.36       -4.09      5.53 o
  -5   3  13        6.31       12.00      7.55 o
  -4   3  13       16.91       20.69      7.77 o
  -3   3  13        0.05        1.48      5.57 o
  -2   3  13       19.24       18.52      2.89 o
  -1   3  13      220.89      241.08      6.66 o
   0   3  13        0.03        2.48      2.23 o
   1   3  13       81.19       76.63      6.38 o
   2   3  13      321.15      353.75     18.74 o
   3   3  13       26.84       16.12      3.83 o
   4   3  13      175.03      171.17      7.43 o
   5   3  13       13.01       13.58      5.01 o
   6   3  13       11.98       11.96      5.89 o
   7   3  13       52.95       38.98      7.71 o
  -5   4  13        4.64        1.04      5.42 o
  -4   4  13       20.00       25.02      6.25 o
  -3   4  13       26.12       12.31      4.87 o
  -2   4  13       10.81       12.52      2.82 o
  -1   4  13      292.84      321.31      8.91 o
   0   4  13        4.00        3.91      2.51 o
   1   4  13      302.75      304.10      8.68 o
   2   4  13        7.81        4.72      2.55 o
   3   4  13        8.59        4.71      3.50 o
   4   4  13       11.98       11.13      3.94 o
   5   4  13       50.37       44.41      7.11 o
   6   4  13        3.11        1.32      4.62 o
   7   4  13       28.75       36.70      7.78 o
  -4   5  13       49.58       58.53     12.45 o
  -3   5  13       73.93       68.01      6.92 o
  -2   5  13       52.49       58.48      3.37 o
  -1   5  13       52.60       45.69      3.41 o
   0   5  13      193.58      211.25     10.22 o
   1   5  13       10.32       10.02      3.18 o
   2   5  13      121.31      133.93      6.15 o
   3   5  13       15.24       15.16      3.26 o
   4   5  13      230.91      258.97     10.17 o
   5   5  13      121.94      119.58     10.50 o
   6   5  13       12.23       23.17      6.86 o
   7   5  13        0.98       -5.33      7.22 o
  -4   6  13       10.87        3.95      7.85 o
  -3   6  13       85.39       88.68      8.80 o
  -2   6  13        2.53        1.17      3.95 o
  -1   6  13        1.17       -2.94      4.71 o
   0   6  13       51.17       46.38      9.72 o
   1   6  13      413.16      459.81     16.68 o
   2   6  13      145.72      147.64      8.66 o
   3   6  13        9.56       24.94     17.24 o
   4   6  13        0.63        9.66      5.56 o
   5   6  13        0.00        3.58      5.72 o
   6   6  13       18.55        7.04      6.46 o
  -3   7  13       40.19       43.77      9.06 o
  -2   7  13        2.29       -0.07      5.83 o
  -1   7  13      225.62      241.44      9.05 o
   0   7  13        0.41       -2.98      5.29 o
   1   7  13       49.16       56.69      6.45 o
   2   7  13        0.87        0.55      6.40 o
   3   7  13        4.80       13.30      6.69 o
   4   7  13       19.89       34.10      8.60 o
   5   7  13        3.38       -3.46      7.06 o
   6   7  13       22.11        4.61      6.43 o
  -2   8  13        7.12        5.51      7.38 o
  -1   8  13        0.19        3.99      7.80 o
   0   8  13      239.12      293.14     14.81 o
   1   8  13      158.67      147.44     17.26 o
   2   8  13        1.84        4.37      7.52 o
   3   8  13       44.46       51.13     10.58 o
   4   8  13        0.40       -3.21     20.58 o
   5   8  13        0.78       -3.29      7.01 o
   0   9  13        4.84       -3.76      7.82 o
   1   9  13       12.64        2.56      8.63 o
   2   9  13        5.69        4.91      5.44 o
   3   9  13        1.18       21.77      9.59 o
  -2  -6  14       26.91        8.86     13.92 o
  -1  -6  14        0.01        1.49      5.33 o
   0  -6  14       34.89       35.19      6.91 o
   1  -6  14        0.21       -2.58      5.83 o
   2  -6  14       51.17       46.19      7.03 o
  -3  -5  14       10.34       14.10      5.04 o
  -2  -5  14       26.63       34.33     11.08 o
  -1  -5  14        1.48       -0.41      4.29 o
   0  -5  14        0.13       -3.03      4.52 o
   1  -5  14        2.19       -1.67      5.01 o
   2  -5  14        7.37        1.67      6.74 o
   3  -5  14       17.57       13.37      5.51 o
  -4  -4  14       67.66       78.89      9.03 o
  -3  -4  14        0.11       -3.31      3.31 o
  -2  -4  14        5.62       -0.09      3.40 o
  -1  -4  14       89.27       78.83      5.87 o
   0  -4  14       21.06       18.01      4.76 o
   1  -4  14      117.15      131.20      7.46 o
   2  -4  14        0.01        5.01      4.46 o
   3  -4  14        8.08       11.70      5.62 o
   4  -4  14        3.71        0.56      6.18 o
  -5  -3  14        0.00        2.16      9.47 o
  -4  -3  14       59.36       62.94      8.02 o
  -3  -3  14      130.41      138.24      5.46 o
  -2  -3  14       24.95       26.33      3.17 o
  -1  -3  14       48.83       48.79      9.69 o
   0  -3  14       23.52       19.76      2.72 o
   1  -3  14       11.35       14.15      4.20 o
   2  -3  14       11.24        6.57      3.87 o
   3  -3  14       44.25       34.53      5.57 o
   4  -3  14        9.80        6.13      5.01 o
   5  -3  14        5.81        9.52      5.87 o
  -5  -2  14       11.70       17.82      7.18 o
  -4  -2  14        0.17       -3.25      3.25 o
  -3  -2  14      110.93      108.17      6.07 o
  -2  -2  14       18.85       22.19      2.63 o
  -1  -2  14        1.05       -2.27      2.38 o
   0  -2  14        0.70        0.31      3.51 o
   1  -2  14       96.83      105.60      5.33 o
   2  -2  14      195.51      189.58     13.84 o
   3  -2  14        3.10        2.23      4.63 o
   4  -2  14        0.14        5.58     17.24 o
   5  -2  14      116.49      125.43      8.84 o
   6  -2  14        0.76       -1.71      5.88 o
  -5  -1  14        0.51        5.23      6.44 o
  -4  -1  14      165.87      181.69      6.19 o
  -3  -1  14       47.30       41.63      4.64 o
  -2  -1  14      561.23      620.73     12.63 o
  -1  -1  14       61.29       66.60      7.30 o
   0  -1  14        2.27        3.56      2.25 o
   1  -1  14        1.78        3.55      3.73 o
   2  -1  14       44.24       35.38      3.97 o
   3  -1  14      128.62      107.94      5.36 o
   4  -1  14       26.55       28.70      4.64 o
   5  -1  14       42.47       39.43      5.85 o
   6  -1  14       18.79       18.09      6.69 o
  -5   0  14       19.08       24.00      5.09 o
  -4   0  14       96.45      100.99      4.89 o
  -3   0  14        1.21        4.06      2.91 o
  -2   0  14       34.69       28.22      2.50 o
  -1   0  14        2.18        1.21      2.31 o
   0   0  14       31.06       28.70      2.80 o
   1   0  14      101.56       96.60      4.27 o
   2   0  14      199.15      178.05      6.63 o
   3   0  14       62.41       55.54      4.59 o
   4   0  14      315.76      279.45      9.99 o
   5   0  14        5.01        5.33      5.66 o
   6   0  14        5.68       -0.55      5.24 o
   7   0  14        4.56        2.94      7.22 o
  -5   1  14       88.80       96.24      7.61 o
  -4   1  14       14.70       10.58      2.69 o
  -3   1  14      291.80      330.90      9.27 o
  -2   1  14      201.78      219.55      6.71 o
  -1   1  14      205.68      221.30      6.71 o
   0   1  14        5.71        5.87      2.14 o
   1   1  14       55.61       54.15      3.79 o
   2   1  14        1.60        1.95      2.74 o
   3   1  14       82.76       68.13      4.53 o
   4   1  14        0.03        6.80      4.09 o
   5   1  14        6.13        4.27      4.29 o
   6   1  14       18.37       16.22      8.33 o
   7   1  14        2.86        9.16      6.32 o
  -5   2  14       15.84       12.87      5.85 o
  -4   2  14        0.19       -2.98      4.24 o
  -3   2  14       32.52       33.41      3.84 o
  -2   2  14        1.65       -2.27      2.27 o
  -1   2  14        1.25        2.26      3.62 o
   0   2  14       35.80       33.10      2.85 o
   1   2  14       25.96       30.49      2.93 o
   2   2  14        6.57        5.52      2.78 o
   3   2  14      113.46      107.06      5.68 o
   4   2  14       37.60       40.98      6.88 o
   5   2  14       65.35       53.13      6.70 o
   6   2  14        2.63        2.48      9.72 o
   7   2  14       31.34       29.50      6.64 o
  -5   3  14       24.82        8.46     10.86 o
  -4   3  14       29.03       26.37      5.47 o
  -3   3  14       89.69       91.94      4.85 o
  -2   3  14      100.86      103.34      5.46 o
  -1   3  14      114.58      112.09      4.68 o
   0   3  14       92.65       98.15      5.32 o
   1   3  14        0.40       -2.40      2.55 o
   2   3  14       51.19       45.99      3.96 o
   3   3  14        4.20       -1.32      3.16 o
   4   3  14        0.44        0.80      3.52 o
   5   3  14        7.21        6.80      4.89 o
   6   3  14        0.07        0.31      6.70 o
   7   3  14        0.12        7.27     10.33 o
  -4   4  14        0.13        6.32      5.26 o
  -3   4  14       53.72       49.66      5.65 o
  -2   4  14        0.72        1.17      3.06 o
  -1   4  14       70.45       65.73      3.98 o
   0   4  14        9.49        7.17      2.78 o
   1   4  14      106.62      102.40      6.40 o
   2   4  14      107.91      111.87      5.04 o
   3   4  14      206.54      232.16      8.39 o
   4   4  14        3.03        1.76      8.08 o
   5   4  14       29.51       29.44      6.56 o
   6   4  14      112.87      128.37     13.03 o
   7   4  14        0.03        3.00      7.60 o
  -4   5  14        2.60        1.37      6.14 o
  -3   5  14       15.10       12.46      6.68 o
  -2   5  14       35.05       41.08      2.57 o
  -1   5  14       27.86       27.18      3.46 o
   0   5  14       15.22       18.16      3.95 o
   1   5  14        1.81       -1.67      2.97 o
   2   5  14       25.18       14.22      5.27 o
   3   5  14      172.45      187.12     10.50 o
   4   5  14        5.16        8.12      9.77 o
   5   5  14        0.29        0.50      4.29 o
   6   5  14       52.41       64.14      8.79 o
  -3   6  14        4.92       15.52      9.24 o
  -2   6  14       16.35        8.55      3.15 o
  -1   6  14        2.17        3.20      4.71 o
   0   6  14       46.66       50.53      5.19 o
   1   6  14       19.33       36.34      6.88 o
   2   6  14        8.77        4.60      3.98 o
   3   6  14        2.03        2.87      7.24 o
   4   6  14        5.21       -3.40      6.15 o
   5   6  14       73.30      117.44     11.05 o
   6   6  14        1.57       -0.54      5.03 o
  -2   7  14       23.64       23.66      9.22 o
  -1   7  14       19.49       17.32      5.04 o
   0   7  14       16.46        3.74     11.97 o
   1   7  14        0.69       -2.82      4.03 o
   2   7  14       41.89       54.52      7.89 o
   3   7  14       61.00       72.03      8.97 o
   4   7  14        0.03        0.23      7.04 o
   5   7  14       24.75       26.78      8.32 o
  -1   8  14        7.35       26.35      8.77 o
   0   8  14       44.86       43.11      5.92 o
   1   8  14        6.79       11.88      6.72 o
   2   8  14        3.56       -4.45      6.83 o
   3   8  14       16.59       24.18      7.35 o
   4   8  14       11.37       12.43      8.85 o
  -2  -5  15       25.71       21.31      6.44 o
  -1  -5  15        7.81        2.98      4.50 o
   0  -5  15        0.00       -2.28     11.11 o
   1  -5  15        7.16        2.23      6.13 o
   2  -5  15       49.24       32.86      7.85 o
  -3  -4  15       19.61       12.67      8.58 o
  -2  -4  15       36.31       55.47     20.49 o
  -1  -4  15       18.58        6.05      6.68 o
   0  -4  15       47.03       56.12     17.24 o
   1  -4  15        1.22        2.78      6.18 o
   2  -4  15       11.92        7.74      6.68 o
   3  -4  15        2.73        3.29      6.07 o
   4  -4  15        4.38        1.11      6.18 o
  -4  -3  15        0.95        2.63      6.15 o
  -3  -3  15        5.33        1.25      4.68 o
  -2  -3  15       53.12       52.18      4.45 o
  -1  -3  15        1.93        3.29      3.04 o
   0  -3  15       20.96       20.70      4.46 o
   1  -3  15       58.27       60.04      5.75 o
   2  -3  15       19.37       22.70      4.22 o
   3  -3  15      184.33      194.53     10.53 o
   4  -3  15        8.96        6.74      6.13 o
   5  -3  15       24.91       30.74      7.35 o
  -4  -2  15       12.59       11.28      5.74 o
  -3  -2  15        1.21        2.70      7.24 o
  -2  -2  15        0.50        1.36      2.69 o
  -1  -2  15        5.36        3.73      2.77 o
   0  -2  15      155.14      174.83     13.73 o
   1  -2  15        0.73       -1.35      3.34 o
   2  -2  15        0.40        0.80      3.62 o
   3  -2  15       40.23       28.74      5.03 o
   4  -2  15        0.66       -1.11      6.18 o
   5  -2  15        6.00        5.57      7.24 o
  -5  -1  15       16.93       18.88     10.87 o
  -4  -1  15        0.67       -2.68      3.61 o
  -3  -1  15        0.01       -2.91      2.91 o
  -2  -1  15        7.17        5.68      2.36 o
  -1  -1  15       53.24       57.66      3.78 o
   0  -1  15       45.30       39.58      6.77 o
   1  -1  15        7.40       12.90      4.48 o
   2  -1  15      106.43      113.88      8.58 o
   3  -1  15        0.31        3.62      3.94 o
   4  -1  15        8.73        4.83      4.15 o
   5  -1  15       33.52       37.13      5.78 o
   6  -1  15        0.35       -3.95      7.30 o
  -5   0  15        2.70        9.14      9.82 o
  -4   0  15      105.67       86.46      5.91 o
  -3   0  15        0.75       -2.65      2.71 o
  -2   0  15       21.28       18.07      3.04 o
  -1   0  15      176.33      180.44     12.50 o
   0   0  15      378.74      405.75     10.89 o
   1   0  15        5.66        2.73      2.70 o
   2   0  15       48.39       49.79      4.82 o
   3   0  15        3.87        1.18      4.46 o
   4   0  15       32.73       26.38      4.71 o
   5   0  15       12.74        1.67      5.27 o
   6   0  15       29.15       32.11      9.44 o
  -5   1  15       22.44       12.83      6.26 o
  -4   1  15        1.32       -0.08      2.71 o
  -3   1  15      197.65      215.84      7.50 o
  -2   1  15        3.50        1.05      3.34 o
  -1   1  15        4.84        1.11      2.36 o
   0   1  15       13.70       15.17      3.65 o
   1   1  15       40.38       31.95      3.55 o
   2   1  15        3.63       -3.09      3.09 o
   3   1  15       68.64       58.88      4.84 o
   4   1  15       57.05       48.90     10.61 o
   5   1  15       61.02       53.16      7.25 o
   6   1  15        0.51       -1.18      4.86 o
  -5   2  15       59.53       43.56      9.08 o
  -4   2  15       18.68       10.76      4.73 o
  -3   2  15       11.29       14.86      3.72 o
  -2   2  15       38.31       29.17      4.28 o
  -1   2  15       40.27       33.88      4.31 o
   0   2  15        0.74        2.93      2.15 o
   1   2  15       11.01       19.19      3.37 o
   2   2  15       42.70       44.08      3.86 o
   3   2  15       62.33       34.18      4.54 o
   4   2  15        0.80       -0.76      4.18 o
   5   2  15       46.95       45.13      7.55 o
   6   2  15        2.48       -7.48      7.48 o
  -4   3  15      102.07      101.64      8.37 o
  -3   3  15        5.43        3.65      3.06 o
  -2   3  15        1.89       -3.37      4.49 o
  -1   3  15       45.51       40.50      7.43 o
   0   3  15       22.92       18.48      8.66 o
   1   3  15       42.25       31.65      3.54 o
   2   3  15        1.44       -0.99      2.91 o
   3   3  15       93.15       95.49      6.63 o
   4   3  15      105.70      117.11      8.41 o
   5   3  15        2.87        3.44      5.29 o
   6   3  15       49.56       52.92      9.10 o
  -4   4  15       16.91       19.84     17.07 o
  -3   4  15       11.39       22.98      6.49 o
  -2   4  15        2.77       -3.26      3.62 o
  -1   4  15        0.03        3.67      3.59 o
   0   4  15        7.79        3.76      2.76 o
   1   4  15      251.88      259.57      8.41 o
   2   4  15       55.32       47.73      6.77 o
   3   4  15       19.92       15.62      4.63 o
   4   4  15        5.81        9.58      5.39 o
   5   4  15        6.52        3.52      4.28 o
   6   4  15        1.67       -2.13     11.08 o
  -3   5  15       14.64       18.13      8.31 o
  -2   5  15       31.96       38.27     11.64 o
  -1   5  15       13.79        8.69      6.93 o
   0   5  15       44.03       44.54     10.08 o
   1   5  15        1.98        0.15      8.38 o
   2   5  15       12.03       10.56      5.26 o
   3   5  15        5.71        0.70      5.04 o
   4   5  15        0.15        3.74      6.25 o
   5   5  15        7.44       -1.87      8.91 o
   6   5  15       28.46       18.43      9.54 o
  -3   6  15        1.44      -12.12     22.78 o
  -2   6  15        2.97        5.56     10.83 o
  -1   6  15        0.27        6.24      8.63 o
   0   6  15       17.27       16.09      4.02 o
   1   6  15       55.57       57.92      5.63 o
   2   6  15       32.95       28.36      6.28 o
   3   6  15      254.25      300.30     22.83 o
   4   6  15       38.38       29.43     15.32 o
   5   6  15        8.01        8.64     12.00 o
  -1   7  15       12.72        8.93      4.83 o
   0   7  15       14.15        0.11      4.84 o
   1   7  15        0.00       -0.99      4.87 o
   2   7  15        0.49        5.30      6.09 o
   3   7  15        7.79        7.33      6.40 o
   4   7  15        4.45        9.47      7.67 o
   5   7  15        9.08       -1.12     12.20 o
   0   8  15        3.16       -2.28      6.26 o
   1   8  15        0.48       10.60      5.30 o
   2   8  15       34.14       24.29      5.79 o
   3   8  15       33.74       40.91     10.46 o
  -2  -4  16        8.19        7.43      6.88 o
  -1  -4  16        3.01       -4.07      4.95 o
   0  -4  16        8.23        4.14      6.66 o
   1  -4  16       12.12        1.11      5.62 o
   2  -4  16       46.04       41.21      7.85 o
   3  -4  16        0.02       -2.78      6.18 o
  -3  -3  16       43.09       44.55      6.96 o
  -2  -3  16        0.17       -3.34      3.34 o
  -1  -3  16       45.73       43.25      5.27 o
   0  -3  16        6.68        3.81      4.94 o
   1  -3  16       49.91       48.76      7.77 o
   2  -3  16        6.77       11.08      6.57 o
   3  -3  16       29.99       25.01      7.30 o
   4  -3  16        0.91        6.74      7.85 o
  -4  -2  16       10.46        4.25      6.98 o
  -3  -2  16        0.50       -0.56      6.38 o
  -2  -2  16        1.03        2.63      3.33 o
  -1  -2  16      104.89      122.40      5.50 o
   0  -2  16        6.18        3.29      3.70 o
   1  -2  16        7.48        6.34      4.53 o
   2  -2  16       34.17       40.84      5.79 o
   3  -2  16       15.30       21.84      5.07 o
   4  -2  16       21.48       21.61      6.13 o
   5  -2  16        5.47        0.00      5.57 o
  -4  -1  16        1.94        4.77      6.10 o
  -3  -1  16        4.37       12.35      4.48 o
  -2  -1  16       12.60        9.42      2.94 o
  -1  -1  16      124.89      140.20      5.76 o
   0  -1  16      148.41      132.25      5.87 o
   1  -1  16      121.92      127.66      6.38 o
   2  -1  16        0.09        7.75     10.02 o
   3  -1  16       52.31       53.01      7.99 o
   4  -1  16        2.07        2.64      5.57 o
   5  -1  16       19.40       11.54     12.47 o
  -4   0  16        0.11       -2.01      4.43 o
  -3   0  16        3.51        5.67      3.31 o
  -2   0  16      103.77      105.81     14.15 o
  -1   0  16        0.86        2.37      2.70 o
   0   0  16       25.26       25.58      4.01 o
   1   0  16       68.17       52.06      4.64 o
   2   0  16       24.31       22.49      4.25 o
   3   0  16       26.65       19.74      4.43 o
   4   0  16       13.45       14.96      5.03 o
   5   0  16        1.21       -4.25     12.81 o
   6   0  16        1.11        8.61      9.72 o
  -4   1  16        1.36       -5.83      5.83 o
  -3   1  16       20.54       12.21      3.96 o
  -2   1  16        4.94        9.61      4.18 o
  -1   1  16        3.27        8.58      2.90 o
   0   1  16      186.18      191.92     21.11 o
   1   1  16       63.62       53.68      8.58 o
   2   1  16      264.04      267.43     10.74 o
   3   1  16       74.85       65.71     10.50 o
   4   1  16       10.64       15.30      9.52 o
   5   1  16        0.02        3.10      6.68 o
   6   1  16        2.28        1.00      8.62 o
  -4   2  16       11.59       12.40      6.48 o
  -3   2  16       17.81       25.26      4.78 o
  -2   2  16        5.82        7.64      4.73 o
  -1   2  16       98.16       83.14      8.16 o
   0   2  16        0.15       -2.38      2.38 o
   1   2  16       11.09       11.66      6.71 o
   2   2  16        7.58       13.29      6.13 o
   3   2  16       10.38        6.56      4.42 o
   4   2  16        1.56       -3.56      6.10 o
   5   2  16        6.16        4.53      6.49 o
   6   2  16       10.14        4.09      9.19 o
  -4   3  16        0.97        4.43      7.78 o
  -3   3  16        3.51       12.86     10.86 o
  -2   3  16       23.90       29.32      4.96 o
  -1   3  16       60.44       55.15      5.68 o
   0   3  16       21.06       17.34      4.15 o
   1   3  16      232.67      204.05      8.90 o
   2   3  16       24.03       13.74     14.12 o
   3   3  16       13.06       11.10      5.08 o
   4   3  16        2.56       -1.57     10.00 o
   5   3  16       55.03       65.68     21.47 o
   6   3  16        0.13        2.25     12.00 o
  -3   4  16       43.12       50.95      9.85 o
  -2   4  16        6.52        3.10      8.35 o
  -1   4  16       19.66       24.72      3.54 o
   0   4  16       83.29       82.74      6.05 o
   1   4  16       11.15        5.59      6.40 o
   2   4  16       87.67       97.01      6.48 o
   3   4  16       13.54        7.67      4.63 o
   4   4  16        2.28       -1.39      6.40 o
   5   4  16       16.64       21.51     11.92 o
   6   4  16        0.11        4.64      7.18 o
  -3   5  16        0.02       -3.36     16.65 o
  -2   5  16        0.01       -6.31      7.06 o
  -1   5  16       13.69        4.14      9.72 o
   0   5  16        0.06       -1.56      3.90 o
   1   5  16       40.67       45.89      9.66 o
   2   5  16       50.28       63.41     10.58 o
   3   5  16        4.52        2.31      4.94 o
   4   5  16       29.31       34.83      7.35 o
   5   5  16       24.12       21.22      7.80 o
  -2   6  16        2.33       -7.48      8.25 o
  -1   6  16       22.82       28.51      8.26 o
   0   6  16       12.43        8.36      5.88 o
   1   6  16       76.71       80.05     10.78 o
   2   6  16       21.16       19.62      6.56 o
   3   6  16      104.47      138.06     10.61 o
   4   6  16        2.10       -7.10      7.10 o
   5   6  16       16.37       16.93      8.41 o
   0   7  16        0.00        0.12      6.26 o
   1   7  16        0.24       -4.82      4.82 o
   2   7  16       12.89        4.80      5.39 o
   3   7  16       25.26       38.92      8.33 o
   4   7  16        9.18       13.81      8.48 o
   0  -4  17       19.94        9.15      6.29 o
  -2  -3  17        1.44       -4.90      9.69 o
  -1  -3  17       50.79       35.79      7.62 o
   0  -3  17        3.75        0.47      4.09 o
   1  -3  17       13.13       12.14      5.98 o
   2  -3  17        3.20       -6.52      6.52 o
   3  -3  17       12.87       12.86      7.30 o
  -3  -2  17        0.01       -5.05      5.05 o
  -2  -2  17        0.01       -5.24      5.85 o
  -1  -2  17       19.19       17.02      4.67 o
   0  -2  17       79.36       80.85     10.55 o
   1  -2  17        0.02        2.17      5.54 o
   2  -2  17       51.73       57.58      6.39 o
   3  -2  17        6.24       11.08      7.24 o
   4  -2  17       17.68        5.10      7.26 o
  -3  -1  17        0.81        6.47      4.14 o
  -2  -1  17       43.19       36.16      4.92 o
  -1  -1  17       36.99       47.76      4.11 o
   0  -1  17       12.44       11.11      4.10 o
   1  -1  17        2.77        7.26      4.46 o
   2  -1  17        2.11       -2.88      4.56 o
   3  -1  17        0.56        5.76      7.80 o
   4  -1  17        0.41        9.46     16.99 o
  -3   0  17        0.00        3.72      3.73 o
  -2   0  17        2.61       11.00      4.27 o
  -1   0  17       40.03       42.90      7.52 o
   0   0  17        4.50       -1.48      3.90 o
   1   0  17        0.52       -1.81      4.71 o
   2   0  17       60.48       56.00      7.46 o
   3   0  17        1.60       -2.72      5.79 o
   4   0  17       45.76       41.50      6.96 o
   5   0  17        4.24        9.77     12.56 o
  -3   1  17        0.58       -2.12     14.17 o
  -2   1  17       27.10       18.64      4.35 o
  -1   1  17       42.18       44.42     10.78 o
   0   1  17        2.84        2.61      3.20 o
   1   1  17       10.13        9.33      3.49 o
   2   1  17       13.78        6.12      5.26 o
   3   1  17        1.29        0.24      5.35 o
   4   1  17        1.15        9.22      5.43 o
   5   1  17       37.84       30.60      8.57 o
  -3   2  17       11.59       11.64      4.28 o
  -2   2  17        0.00       -1.90      4.12 o
  -1   2  17       50.71       45.48      5.70 o
   0   2  17      101.20       94.71      5.62 o
   1   2  17        2.84        4.02      3.62 o
   2   2  17       67.88       63.30      8.27 o
   3   2  17       44.67       44.61      8.80 o
   4   2  17       41.41       48.30      7.29 o
   5   2  17        1.34        6.75      7.10 o
  -3   3  17       48.10       40.76      9.47 o
  -2   3  17       20.45       20.85      5.10 o
  -1   3  17       28.62       28.09      9.77 o
   0   3  17       27.17       27.38      4.69 o
   1   3  17       80.65       77.98      5.59 o
   2   3  17        6.94        6.97      4.32 o
   3   3  17       25.86       23.23      5.23 o
   4   3  17        0.01       -1.81      5.77 o
   5   3  17        5.65       13.87      6.72 o
  -2   4  17        0.00       -0.47      6.67 o
  -1   4  17       56.60       48.83      7.82 o
   0   4  17        3.29       -1.76      4.63 o
   1   4  17        1.74        3.13      3.87 o
   2   4  17        9.96       14.10      5.73 o
   3   4  17       56.45       45.15      6.47 o
   4   4  17       13.30       21.45      7.24 o
   5   4  17       42.59       41.56      7.70 o
  -2   5  17        0.60       -6.66      9.97 o
  -1   5  17        0.54       -3.50      4.08 o
   0   5  17       99.87      126.07      8.04 o
   1   5  17        9.71       10.10      4.83 o
   2   5  17       28.31       25.65      8.08 o
   3   5  17        2.41       11.00      7.18 o
   4   5  17        5.75       22.28      7.74 o
  -1   6  17       11.71       17.16     16.48 o
   0   6  17        0.19       -1.98      4.08 o
   1   6  17        0.18       -4.97      4.97 o
   2   6  17        0.28        3.50      4.79 o
   3   6  17       30.71       28.96      7.00 o
   4   6  17        0.28        2.34      8.85 o
  -1  -2  18        3.70        7.57     10.30 o
   0  -2  18       12.24        1.92      5.63 o
   1  -2  18        8.88       15.29      5.45 o
   2  -2  18        8.14        5.53      7.19 o
  -2  -1  18        3.94        8.67     13.12 o
  -1  -1  18        1.28       -3.07      4.48 o
   0  -1  18        8.65       -0.27      3.96 o
   1  -1  18        0.65        0.84      5.26 o
   2  -1  18        7.36        2.00      4.72 o
   3  -1  18        7.65       11.85     11.39 o
  -2   0  18        5.39        7.74      4.12 o
  -1   0  18        8.39        5.99      3.75 o
   0   0  18       15.53        5.04      3.98 o
   1   0  18        0.31       -4.55      4.55 o
   2   0  18       13.60        7.46      5.01 o
   3   0  18        0.81        0.68      5.90 o
   4   0  18        0.48        1.55      6.29 o
  -2   1  18        2.27       -0.84     10.00 o
  -1   1  18        0.12       -0.84      4.37 o
   0   1  18        2.50        0.22      4.14 o
   1   1  18        3.59        5.34      6.70 o
   2   1  18        6.58        8.05      6.40 o
   3   1  18       23.52       18.77      9.55 o
   4   1  18        0.92        0.77      6.70 o
  -2   2  18        6.74        2.23      5.47 o
  -1   2  18        8.76        2.19      7.52 o
   0   2  18        5.21        8.64      3.82 o
   1   2  18        0.85       -1.09      8.08 o
   2   2  18       34.97       34.80      7.63 o
   3   2  18        5.71        8.21      5.24 o
   4   2  18        4.23        8.67      6.76 o
  -2   3  18       19.11       21.51     17.07 o
  -1   3  18       34.11       26.43      6.28 o
   0   3  18        2.93        1.78      3.57 o
   1   3  18        2.91       -2.81     14.20 o
   2   3  18        4.21        0.53     12.50 o
   3   3  18        1.39        6.21      6.16 o
   4   3  18        4.40        9.04      9.16 o
  -1   4  18        0.36        4.05      4.86 o
   0   4  18        8.85        7.58      4.39 o
   1   4  18        1.66       -0.12      7.21 o
   2   4  18       57.56       61.27     16.76 o
   3   4  18        8.09        6.64      6.68 o
   4   4  18       32.04       40.18      8.17 o
   0   5  18        1.57        4.43      7.27 o
   1   5  18        6.63        4.82      5.91 o
   2   5  18       16.47       16.56      6.90 o
   3   5  18        0.31       -0.64      7.66 o
   0  -1  19       10.15       22.28      7.87 o
   1  -1  19       68.31       74.36     10.84 o
  -1   0  19        0.00       -5.49      5.49 o
   0   0  19        7.78        3.52      4.28 o
   1   0  19        4.31       -1.35      6.11 o
   2   0  19        1.98        0.62      5.72 o
  -1   1  19       35.92       40.16      8.30 o
   0   1  19        7.26       -1.67     13.87 o
   1   1  19       37.46       29.29      8.02 o
   2   1  19        2.14       -0.20      4.26 o
   3   1  19        6.77       13.67     12.86 o
  -1   2  19        0.38       -2.65      5.39 o
   0   2  19       12.10       17.51      9.69 o
   1   2  19        0.79       -3.24     14.42 o
   2   2  19        4.90       -1.20      6.43 o
   3   2  19        6.10       -3.18      7.49 o
   0   3  19       30.40       12.43     10.00 o
   1   3  19       15.96       17.06      7.27 o
   2   3  19       14.74       14.57      5.20 o
   3   3  19       25.99       18.58      7.91 o
   1   4  19        0.05       -4.02      4.02 o
   2   4  19       11.93       18.01     15.37 o
 
